# Supplementary material for: Processing Verb Meanings and the Declarative/Procedural Model: A Developmental Study
Source: Front Psychol. 2021 Sep 30;12:714523. doi: 10.3389/fpsyg.2021.714523 (PMC8514706; doi:10.3389/fpsyg.2021.714523)
Supplement: Supplementary file 2 [file Data_Sheet_1.xlsx]

## Sheet: Experiment1
ID	XPtator	age	sexe	groupe	exclusion	judgment	RTs	conditionXP	Type.item	item	NGF	PA	PPT	PT	Experiment	sex
1	HG	95.3	masculin	8Y	non	0		less.typical	NGF	ANGF1.wav	72	0	18	18	less typical	M
1	HG	95.3	masculin	8Y	non	1	8948	less.typical	PT	APTF2.wav	72	0	18	18	less typical	M
1	HG	95.3	masculin	8Y	non	0		less.typical	NGF	BNGF9.wav	72	0	18	18	less typical	M
1	HG	95.3	masculin	8Y	non	1	10084	less.typical	PPT	APPTF5.wav	72	0	18	18	less typical	M
1	HG	95.3	masculin	8Y	non	1	13925	less.typical	NGF	BNGF9.wav	72	0	18	18	less typical	M
1	HG	95.3	masculin	8Y	non	1	16623	less.typical	PT	BPTF3.wav	72	0	18	18	less typical	M
1	HG	95.3	masculin	8Y	non	1	23637	less.typical	NGF	ANGF9.wav	72	0	18	18	less typical	M
1	HG	95.3	masculin	8Y	non	0		less.typical	NGF	BNGF13.wav	72	0	18	18	less typical	M
1	HG	95.3	masculin	8Y	non	1	6637	less.typical	PT	APTF8.wav	72	0	18	18	less typical	M
1	HG	95.3	masculin	8Y	non	0		less.typical	NGF	ANGF15.wav	72	0	18	18	less typical	M
1	HG	95.3	masculin	8Y	non	0		less.typical	NGF	ANGF17.wav	72	0	18	18	less typical	M
1	HG	95.3	masculin	8Y	non	1	15439	less.typical	NGF	ANGF8.wav	72	0	18	18	less typical	M
1	HG	95.3	masculin	8Y	non	1	12387	less.typical	PT	APTF6.wav	72	0	18	18	less typical	M
1	HG	95.3	masculin	8Y	non	1	8994	less.typical	PPT	APPTF1.wav	72	0	18	18	less typical	M
1	HG	95.3	masculin	8Y	non	1	8452	less.typical	NGF	BNGF15.wav	72	0	18	18	less typical	M
1	HG	95.3	masculin	8Y	non	1	17859	less.typical	NGF	ANGF16.wav	72	0	18	18	less typical	M
1	HG	95.3	masculin	8Y	non	1	12458	less.typical	NGF	BNGF17.wav	72	0	18	18	less typical	M
1	HG	95.3	masculin	8Y	non	1	24056	less.typical	PPT	BPPTF9.wav	72	0	18	18	less typical	M
1	HG	95.3	masculin	8Y	non	0		less.typical	NGF	BNGF8.wav	72	0	18	18	less typical	M
1	HG	95.3	masculin	8Y	non	0		less.typical	NGF	BNGF11.wav	72	0	18	18	less typical	M
1	HG	95.3	masculin	8Y	non	1	11704	less.typical	NGF	BNGF2.wav	72	0	18	18	less typical	M
1	HG	95.3	masculin	8Y	non	0		less.typical	PPT	BPPTF7.wav	72	0	18	18	less typical	M
1	HG	95.3	masculin	8Y	non	0		less.typical	NGF	ANGF11.wav	72	0	18	18	less typical	M
1	HG	95.3	masculin	8Y	non	0		less.typical	PPT	APPTF6.wav	72	0	18	18	less typical	M
1	HG	95.3	masculin	8Y	non	1	15457	less.typical	PPT	APPTF2.wav	72	0	18	18	less typical	M
1	HG	95.3	masculin	8Y	non	0		less.typical	NGF	BNGF14.wav	72	0	18	18	less typical	M
1	HG	95.3	masculin	8Y	non	0		less.typical	NGF	ANGF12.wav	72	0	18	18	less typical	M
1	HG	95.3	masculin	8Y	non	1	17409	less.typical	PT	BPTF5.wav	72	0	18	18	less typical	M
1	HG	95.3	masculin	8Y	non	1	15391	less.typical	PPT	BPPTF8.wav	72	0	18	18	less typical	M
1	HG	95.3	masculin	8Y	non	1	11404	less.typical	NGF	ANGF17.wav	72	0	18	18	less typical	M
1	HG	95.3	masculin	8Y	non	0		less.typical	NGF	BNGF6.wav	72	0	18	18	less typical	M
1	HG	95.3	masculin	8Y	non	0		less.typical	NGF	BNGF4.wav	72	0	18	18	less typical	M
1	HG	95.3	masculin	8Y	non	1	8198	less.typical	PPT	APPTF7.wav	72	0	18	18	less typical	M
1	HG	95.3	masculin	8Y	non	1	12216	less.typical	NGF	ANGF4.wav	72	0	18	18	less typical	M
1	HG	95.3	masculin	8Y	non	1	10890	less.typical	NGF	BNGF5.wav	72	0	18	18	less typical	M
1	HG	95.3	masculin	8Y	non	0		less.typical	NGF	BNGF17.wav	72	0	18	18	less typical	M
1	HG	95.3	masculin	8Y	non	1	12158	less.typical	NGF	ANGF10.wav	72	0	18	18	less typical	M
1	HG	95.3	masculin	8Y	non	0		less.typical	NGF	ANGF14.wav	72	0	18	18	less typical	M
1	HG	95.3	masculin	8Y	non	0		less.typical	NGF	BNGF15.wav	72	0	18	18	less typical	M
1	HG	95.3	masculin	8Y	non	1	12934	less.typical	NGF	ANGF3.wav	72	0	18	18	less typical	M
1	HG	95.3	masculin	8Y	non	1	7182	less.typical	PPT	BPPTF1.wav	72	0	18	18	less typical	M
1	HG	95.3	masculin	8Y	non	1	17578	less.typical	NGF	BNGF4.wav	72	0	18	18	less typical	M
1	HG	95.3	masculin	8Y	non	1	7327	less.typical	PT	BPTF4.wav	72	0	18	18	less typical	M
1	HG	95.3	masculin	8Y	non	0		less.typical	NGF	BNGF2.wav	72	0	18	18	less typical	M
1	HG	95.3	masculin	8Y	non	0		less.typical	PPT	APPTF8.wav	72	0	18	18	less typical	M
1	HG	95.3	masculin	8Y	non	1	8274	less.typical	PT	APTF3.wav	72	0	18	18	less typical	M
1	HG	95.3	masculin	8Y	non	0		less.typical	NGF	ANGF2.wav	72	0	18	18	less typical	M
1	HG	95.3	masculin	8Y	non	1	14472	less.typical	PT	APTF5.wav	72	0	18	18	less typical	M
1	HG	95.3	masculin	8Y	non	0		less.typical	NGF	ANGF7.wav	72	0	18	18	less typical	M
1	HG	95.3	masculin	8Y	non	0		less.typical	NGF	ANGF3.wav	72	0	18	18	less typical	M
1	HG	95.3	masculin	8Y	non	1	7003	less.typical	PT	BPTF8.wav	72	0	18	18	less typical	M
1	HG	95.3	masculin	8Y	non	1	18659	less.typical	NGF	BNGF16.wav	72	0	18	18	less typical	M
1	HG	95.3	masculin	8Y	non	0		less.typical	NGF	ANGF4.wav	72	0	18	18	less typical	M
1	HG	95.3	masculin	8Y	non	0		less.typical	NGF	ANGF5.wav	72	0	18	18	less typical	M
1	HG	95.3	masculin	8Y	non	0		less.typical	NGF	BNGF16.wav	72	0	18	18	less typical	M
1	HG	95.3	masculin	8Y	non	1	13219	less.typical	NGF	ANGF15.wav	72	0	18	18	less typical	M
1	HG	95.3	masculin	8Y	non	0		less.typical	NGF	ANGF6.wav	72	0	18	18	less typical	M
1	HG	95.3	masculin	8Y	non	0		less.typical	PPT	BPPTF4.wav	72	0	18	18	less typical	M
1	HG	95.3	masculin	8Y	non	0		less.typical	NGF	ANGF10.wav	72	0	18	18	less typical	M
1	HG	95.3	masculin	8Y	non	0		less.typical	NGF	BNGF5.wav	72	0	18	18	less typical	M
1	HG	95.3	masculin	8Y	non	1	13437	less.typical	NGF	ANGF1.wav	72	0	18	18	less typical	M
1	HG	95.3	masculin	8Y	non	0		less.typical	NGF	BNGF7.wav	72	0	18	18	less typical	M
1	HG	95.3	masculin	8Y	non	0		less.typical	NGF	BNGF3.wav	72	0	18	18	less typical	M
1	HG	95.3	masculin	8Y	non	1	16890	less.typical	NGF	ANGF7.wav	72	0	18	18	less typical	M
1	HG	95.3	masculin	8Y	non	1	11068	less.typical	PPT	BPPTF5.wav	72	0	18	18	less typical	M
1	HG	95.3	masculin	8Y	non	1	12574	less.typical	NGF	BNGF1.wav	72	0	18	18	less typical	M
1	HG	95.3	masculin	8Y	non	0		less.typical	NGF	BNGF18.wav	72	0	18	18	less typical	M
1	HG	95.3	masculin	8Y	non	1	12237	less.typical	NGF	ANGF18.wav	72	0	18	18	less typical	M
1	HG	95.3	masculin	8Y	non	1	8213	less.typical	NGF	BNGF12.wav	72	0	18	18	less typical	M
1	HG	95.3	masculin	8Y	non	0		less.typical	NGF	BNGF10.wav	72	0	18	18	less typical	M
1	HG	95.3	masculin	8Y	non	0		less.typical	NGF	ANGF16.wav	72	0	18	18	less typical	M
1	HG	95.3	masculin	8Y	non	1	25392	less.typical	PPT	APPTF9.wav	72	0	18	18	less typical	M
1	HG	95.3	masculin	8Y	non	1	16498	less.typical	NGF	BNGF14.wav	72	0	18	18	less typical	M
1	HG	95.3	masculin	8Y	non	1	10959	less.typical	PPT	BPPTF3.wav	72	0	18	18	less typical	M
1	HG	95.3	masculin	8Y	non	1	11710	less.typical	PPT	APPTF4.wav	72	0	18	18	less typical	M
1	HG	95.3	masculin	8Y	non	1	17380	less.typical	NGF	BNGF13.wav	72	0	18	18	less typical	M
1	HG	95.3	masculin	8Y	non	0		less.typical	PT	APTF9.wav	72	0	18	18	less typical	M
1	HG	95.3	masculin	8Y	non	1	14748	less.typical	NGF	BNGF3.wav	72	0	18	18	less typical	M
1	HG	95.3	masculin	8Y	non	1	11450	less.typical	NGF	BNGF10.wav	72	0	18	18	less typical	M
1	HG	95.3	masculin	8Y	non	1	12621	less.typical	NGF	ANGF14.wav	72	0	18	18	less typical	M
1	HG	95.3	masculin	8Y	non	1	9952	less.typical	NGF	BNGF11.wav	72	0	18	18	less typical	M
1	HG	95.3	masculin	8Y	non	0		less.typical	PT	BPTF9.wav	72	0	18	18	less typical	M
1	HG	95.3	masculin	8Y	non	1	22833	less.typical	PT	BPTF1.wav	72	0	18	18	less typical	M
1	HG	95.3	masculin	8Y	non	0		less.typical	NGF	BNGF1.wav	72	0	18	18	less typical	M
1	HG	95.3	masculin	8Y	non	1	9848	less.typical	NGF	ANGF12.wav	72	0	18	18	less typical	M
1	HG	95.3	masculin	8Y	non	1	12352	less.typical	NGF	ANGF6.wav	72	0	18	18	less typical	M
1	HG	95.3	masculin	8Y	non	1	10783	less.typical	PT	BPTF2.wav	72	0	18	18	less typical	M
1	HG	95.3	masculin	8Y	non	0		less.typical	NGF	BNGF12.wav	72	0	18	18	less typical	M
1	HG	95.3	masculin	8Y	non	1	7487	less.typical	PT	APTF1.wav	72	0	18	18	less typical	M
1	HG	95.3	masculin	8Y	non	1	15896	less.typical	NGF	BNGF8.wav	72	0	18	18	less typical	M
1	HG	95.3	masculin	8Y	non	1	15823	less.typical	NGF	ANGF13.wav	72	0	18	18	less typical	M
1	HG	95.3	masculin	8Y	non	0		less.typical	NGF	ANGF13.wav	72	0	18	18	less typical	M
1	HG	95.3	masculin	8Y	non	1	6983	less.typical	PT	BPTF6.wav	72	0	18	18	less typical	M
1	HG	95.3	masculin	8Y	non	1	19390	less.typical	PPT	APPTF3.wav	72	0	18	18	less typical	M
1	HG	95.3	masculin	8Y	non	1	11092	less.typical	NGF	ANGF2.wav	72	0	18	18	less typical	M
1	HG	95.3	masculin	8Y	non	0		less.typical	PT	APTF4.wav	72	0	18	18	less typical	M
1	HG	95.3	masculin	8Y	non	1	13884	less.typical	NGF	ANGF5.wav	72	0	18	18	less typical	M
1	HG	95.3	masculin	8Y	non	1	28230	less.typical	NGF	BNGF6.wav	72	0	18	18	less typical	M
1	HG	95.3	masculin	8Y	non	1	21687	less.typical	PT	APTF7.wav	72	0	18	18	less typical	M
1	HG	95.3	masculin	8Y	non	1	13792	less.typical	PT	BPTF7.wav	72	0	18	18	less typical	M
1	HG	95.3	masculin	8Y	non	1	18013	less.typical	PPT	BPPTF2.wav	72	0	18	18	less typical	M
1	HG	95.3	masculin	8Y	non	0		less.typical	NGF	ANGF18.wav	72	0	18	18	less typical	M
1	HG	95.3	masculin	8Y	non	0		less.typical	NGF	ANGF8.wav	72	0	18	18	less typical	M
1	HG	95.3	masculin	8Y	non	1	7349	less.typical	PPT	BPPTF6.wav	72	0	18	18	less typical	M
1	HG	95.3	masculin	8Y	non	0		less.typical	NGF	ANGF9.wav	72	0	18	18	less typical	M
1	HG	95.3	masculin	8Y	non	1	12782	less.typical	NGF	ANGF11.wav	72	0	18	18	less typical	M
1	HG	95.3	masculin	8Y	non	1	23819	less.typical	NGF	BNGF7.wav	72	0	18	18	less typical	M
1	HG	95.3	masculin	8Y	non	1	13501	less.typical	NGF	BNGF18.wav	72	0	18	18	less typical	M
11	HG	119.3	féminin	10Y	non	0		less.typical	PPT	APPTF4.wav	72	0	18	18	less typical	F
11	HG	119.3	féminin	10Y	non	1	13824	less.typical	NGF	ANGF15.wav	72	0	18	18	less typical	F
11	HG	119.3	féminin	10Y	non	1	10130	less.typical	NGF	ANGF14.wav	72	0	18	18	less typical	F
11	HG	119.3	féminin	10Y	non	0		less.typical	NGF	BNGF4.wav	72	0	18	18	less typical	F
11	HG	119.3	féminin	10Y	non	0		less.typical	NGF	BNGF15.wav	72	0	18	18	less typical	F
11	HG	119.3	féminin	10Y	non	1	12331	less.typical	NGF	ANGF7.wav	72	0	18	18	less typical	F
11	HG	119.3	féminin	10Y	non	0		less.typical	PT	BPTF8.wav	72	0	18	18	less typical	F
11	HG	119.3	féminin	10Y	non	0		less.typical	PT	APTF8.wav	72	0	18	18	less typical	F
11	HG	119.3	féminin	10Y	non	1	11483	less.typical	NGF	BNGF6.wav	72	0	18	18	less typical	F
11	HG	119.3	féminin	10Y	non	1	9408	less.typical	PPT	BPPTF5.wav	72	0	18	18	less typical	F
11	HG	119.3	féminin	10Y	non	0		less.typical	NGF	ANGF10.wav	72	0	18	18	less typical	F
11	HG	119.3	féminin	10Y	non	0		less.typical	NGF	ANGF14.wav	72	0	18	18	less typical	F
11	HG	119.3	féminin	10Y	non	1	7403	less.typical	PT	BPTF7.wav	72	0	18	18	less typical	F
11	HG	119.3	féminin	10Y	non	1	8163	less.typical	NGF	BNGF12.wav	72	0	18	18	less typical	F
11	HG	119.3	féminin	10Y	non	1	10696	less.typical	NGF	ANGF17.wav	72	0	18	18	less typical	F
11	HG	119.3	féminin	10Y	non	0		less.typical	NGF	ANGF7.wav	72	0	18	18	less typical	F
11	HG	119.3	féminin	10Y	non	1	6667	less.typical	PT	BPTF6.wav	72	0	18	18	less typical	F
11	HG	119.3	féminin	10Y	non	0		less.typical	PT	APTF4.wav	72	0	18	18	less typical	F
11	HG	119.3	féminin	10Y	non	0		less.typical	PPT	BPPTF4.wav	72	0	18	18	less typical	F
11	HG	119.3	féminin	10Y	non	0		less.typical	NGF	BNGF3.wav	72	0	18	18	less typical	F
11	HG	119.3	féminin	10Y	non	0		less.typical	PPT	APPTF6.wav	72	0	18	18	less typical	F
11	HG	119.3	féminin	10Y	non	0		less.typical	PT	APTF1.wav	72	0	18	18	less typical	F
11	HG	119.3	féminin	10Y	non	1	6887	less.typical	PPT	APPTF9.wav	72	0	18	18	less typical	F
11	HG	119.3	féminin	10Y	non	0		less.typical	PT	BPTF3.wav	72	0	18	18	less typical	F
11	HG	119.3	féminin	10Y	non	1	12765	less.typical	NGF	BNGF3.wav	72	0	18	18	less typical	F
11	HG	119.3	féminin	10Y	non	1	8563	less.typical	PPT	APPTF8.wav	72	0	18	18	less typical	F
11	HG	119.3	féminin	10Y	non	0		less.typical	NGF	ANGF6.wav	72	0	18	18	less typical	F
11	HG	119.3	féminin	10Y	non	0		less.typical	NGF	ANGF15.wav	72	0	18	18	less typical	F
11	HG	119.3	féminin	10Y	non	1	10260	less.typical	NGF	BNGF11.wav	72	0	18	18	less typical	F
11	HG	119.3	féminin	10Y	non	0		less.typical	NGF	BNGF14.wav	72	0	18	18	less typical	F
11	HG	119.3	féminin	10Y	non	1	11926	less.typical	NGF	BNGF17.wav	72	0	18	18	less typical	F
11	HG	119.3	féminin	10Y	non	1	8195	less.typical	PPT	BPPTF8.wav	72	0	18	18	less typical	F
11	HG	119.3	féminin	10Y	non	0		less.typical	NGF	ANGF17.wav	72	0	18	18	less typical	F
11	HG	119.3	féminin	10Y	non	0		less.typical	NGF	BNGF16.wav	72	0	18	18	less typical	F
11	HG	119.3	féminin	10Y	non	0		less.typical	NGF	BNGF6.wav	72	0	18	18	less typical	F
11	HG	119.3	féminin	10Y	non	1	6536	less.typical	PPT	APPTF1.wav	72	0	18	18	less typical	F
11	HG	119.3	féminin	10Y	non	1	13103	less.typical	NGF	ANGF18.wav	72	0	18	18	less typical	F
11	HG	119.3	féminin	10Y	non	1	9944	less.typical	PPT	BPPTF2.wav	72	0	18	18	less typical	F
11	HG	119.3	féminin	10Y	non	0		less.typical	NGF	ANGF1.wav	72	0	18	18	less typical	F
11	HG	119.3	féminin	10Y	non	1	10699	less.typical	NGF	BNGF2.wav	72	0	18	18	less typical	F
11	HG	119.3	féminin	10Y	non	0		less.typical	NGF	ANGF2.wav	72	0	18	18	less typical	F
11	HG	119.3	féminin	10Y	non	1	12132	less.typical	NGF	ANGF4.wav	72	0	18	18	less typical	F
11	HG	119.3	féminin	10Y	non	0		less.typical	NGF	ANGF4.wav	72	0	18	18	less typical	F
11	HG	119.3	féminin	10Y	non	1	9848	less.typical	NGF	ANGF3.wav	72	0	18	18	less typical	F
11	HG	119.3	féminin	10Y	non	1	10400	less.typical	NGF	ANGF6.wav	72	0	18	18	less typical	F
11	HG	119.3	féminin	10Y	non	0		less.typical	PPT	BPPTF1.wav	72	0	18	18	less typical	F
11	HG	119.3	féminin	10Y	non	0		less.typical	NGF	BNGF1.wav	72	0	18	18	less typical	F
11	HG	119.3	féminin	10Y	non	0		less.typical	NGF	BNGF17.wav	72	0	18	18	less typical	F
11	HG	119.3	féminin	10Y	non	1	8876	less.typical	NGF	BNGF7.wav	72	0	18	18	less typical	F
11	HG	119.3	féminin	10Y	non	0		less.typical	NGF	BNGF5.wav	72	0	18	18	less typical	F
11	HG	119.3	féminin	10Y	non	1	11241	less.typical	NGF	BNGF13.wav	72	0	18	18	less typical	F
11	HG	119.3	féminin	10Y	non	0		less.typical	PPT	BPPTF6.wav	72	0	18	18	less typical	F
11	HG	119.3	féminin	10Y	non	0		less.typical	NGF	ANGF13.wav	72	0	18	18	less typical	F
11	HG	119.3	féminin	10Y	non	1	12965	less.typical	NGF	BNGF9.wav	72	0	18	18	less typical	F
11	HG	119.3	féminin	10Y	non	0		less.typical	NGF	BNGF12.wav	72	0	18	18	less typical	F
11	HG	119.3	féminin	10Y	non	0		less.typical	PT	BPTF5.wav	72	0	18	18	less typical	F
11	HG	119.3	féminin	10Y	non	1	11791	less.typical	NGF	BNGF10.wav	72	0	18	18	less typical	F
11	HG	119.3	féminin	10Y	non	0		less.typical	PT	BPTF1.wav	72	0	18	18	less typical	F
11	HG	119.3	féminin	10Y	non	0		less.typical	NGF	BNGF2.wav	72	0	18	18	less typical	F
11	HG	119.3	féminin	10Y	non	1	8342	less.typical	PT	APTF9.wav	72	0	18	18	less typical	F
11	HG	119.3	féminin	10Y	non	1	11517	less.typical	NGF	BNGF15.wav	72	0	18	18	less typical	F
11	HG	119.3	féminin	10Y	non	0		less.typical	NGF	ANGF11.wav	72	0	18	18	less typical	F
11	HG	119.3	féminin	10Y	non	1	11634	less.typical	NGF	ANGF11.wav	72	0	18	18	less typical	F
11	HG	119.3	féminin	10Y	non	1	9301	less.typical	NGF	BNGF8.wav	72	0	18	18	less typical	F
11	HG	119.3	féminin	10Y	non	0		less.typical	NGF	BNGF18.wav	72	0	18	18	less typical	F
11	HG	119.3	féminin	10Y	non	1	12744	less.typical	NGF	ANGF9.wav	72	0	18	18	less typical	F
11	HG	119.3	féminin	10Y	non	0		less.typical	PPT	BPPTF7.wav	72	0	18	18	less typical	F
11	HG	119.3	féminin	10Y	non	1	12194	less.typical	NGF	ANGF5.wav	72	0	18	18	less typical	F
11	HG	119.3	féminin	10Y	non	0		less.typical	NGF	ANGF9.wav	72	0	18	18	less typical	F
11	HG	119.3	féminin	10Y	non	0		less.typical	NGF	BNGF7.wav	72	0	18	18	less typical	F
11	HG	119.3	féminin	10Y	non	0		less.typical	NGF	BNGF8.wav	72	0	18	18	less typical	F
11	HG	119.3	féminin	10Y	non	1	12895	less.typical	NGF	ANGF1.wav	72	0	18	18	less typical	F
11	HG	119.3	féminin	10Y	non	0		less.typical	NGF	ANGF8.wav	72	0	18	18	less typical	F
11	HG	119.3	féminin	10Y	non	1	9783	less.typical	NGF	ANGF8.wav	72	0	18	18	less typical	F
11	HG	119.3	féminin	10Y	non	0		less.typical	NGF	ANGF16.wav	72	0	18	18	less typical	F
11	HG	119.3	féminin	10Y	non	0		less.typical	NGF	ANGF3.wav	72	0	18	18	less typical	F
11	HG	119.3	féminin	10Y	non	0		less.typical	PT	BPTF4.wav	72	0	18	18	less typical	F
11	HG	119.3	féminin	10Y	non	0		less.typical	NGF	ANGF18.wav	72	0	18	18	less typical	F
11	HG	119.3	féminin	10Y	non	0		less.typical	NGF	ANGF5.wav	72	0	18	18	less typical	F
11	HG	119.3	féminin	10Y	non	1	11296	less.typical	NGF	ANGF13.wav	72	0	18	18	less typical	F
11	HG	119.3	féminin	10Y	non	1	11069	less.typical	NGF	ANGF12.wav	72	0	18	18	less typical	F
11	HG	119.3	féminin	10Y	non	1	9408	less.typical	NGF	BNGF4.wav	72	0	18	18	less typical	F
11	HG	119.3	féminin	10Y	non	0		less.typical	PT	APTF5.wav	72	0	18	18	less typical	F
11	HG	119.3	féminin	10Y	non	1	13159	less.typical	PPT	APPTF5.wav	72	0	18	18	less typical	F
11	HG	119.3	féminin	10Y	non	1	6448	less.typical	PT	BPTF2.wav	72	0	18	18	less typical	F
11	HG	119.3	féminin	10Y	non	1	8008	less.typical	PT	APTF2.wav	72	0	18	18	less typical	F
11	HG	119.3	féminin	10Y	non	0		less.typical	PT	BPTF9.wav	72	0	18	18	less typical	F
11	HG	119.3	féminin	10Y	non	1	12937	less.typical	NGF	BNGF14.wav	72	0	18	18	less typical	F
11	HG	119.3	féminin	10Y	non	1	11244	less.typical	NGF	ANGF10.wav	72	0	18	18	less typical	F
11	HG	119.3	féminin	10Y	non	1	10342	less.typical	NGF	BNGF16.wav	72	0	18	18	less typical	F
11	HG	119.3	féminin	10Y	non	0		less.typical	PPT	APPTF3.wav	72	0	18	18	less typical	F
11	HG	119.3	féminin	10Y	non	1	7139	less.typical	PPT	BPPTF9.wav	72	0	18	18	less typical	F
11	HG	119.3	féminin	10Y	non	1	11361	less.typical	NGF	ANGF16.wav	72	0	18	18	less typical	F
11	HG	119.3	féminin	10Y	non	0		less.typical	NGF	BNGF10.wav	72	0	18	18	less typical	F
11	HG	119.3	féminin	10Y	non	0		less.typical	NGF	BNGF11.wav	72	0	18	18	less typical	F
11	HG	119.3	féminin	10Y	non	1	11406	less.typical	NGF	BNGF1.wav	72	0	18	18	less typical	F
11	HG	119.3	féminin	10Y	non	0		less.typical	PPT	BPPTF3.wav	72	0	18	18	less typical	F
11	HG	119.3	féminin	10Y	non	0		less.typical	PT	APTF6.wav	72	0	18	18	less typical	F
11	HG	119.3	féminin	10Y	non	0		less.typical	PPT	APPTF2.wav	72	0	18	18	less typical	F
11	HG	119.3	féminin	10Y	non	1	7365	less.typical	PT	APTF3.wav	72	0	18	18	less typical	F
11	HG	119.3	féminin	10Y	non	1	9625	less.typical	NGF	ANGF2.wav	72	0	18	18	less typical	F
11	HG	119.3	féminin	10Y	non	0		less.typical	NGF	ANGF12.wav	72	0	18	18	less typical	F
11	HG	119.3	féminin	10Y	non	0		less.typical	PT	APTF7.wav	72	0	18	18	less typical	F
11	HG	119.3	féminin	10Y	non	0		less.typical	NGF	BNGF9.wav	72	0	18	18	less typical	F
11	HG	119.3	féminin	10Y	non	1	11311	less.typical	NGF	BNGF18.wav	72	0	18	18	less typical	F
11	HG	119.3	féminin	10Y	non	0		less.typical	NGF	BNGF13.wav	72	0	18	18	less typical	F
11	HG	119.3	féminin	10Y	non	0		less.typical	PPT	APPTF7.wav	72	0	18	18	less typical	F
11	HG	119.3	féminin	10Y	non	1	9061	less.typical	NGF	BNGF5.wav	72	0	18	18	less typical	F
13	HG	119	féminin	10Y	non	1	5849	less.typical	PT	BPTF6.wav	72	0	18	18	less typical	F
13	HG	119	féminin	10Y	non	1	7804	less.typical	PPT	BPPTF5.wav	72	0	18	18	less typical	F
13	HG	119	féminin	10Y	non	1	9818	less.typical	NGF	BNGF4.wav	72	0	18	18	less typical	F
13	HG	119	féminin	10Y	non	1	9985	less.typical	NGF	ANGF16.wav	72	0	18	18	less typical	F
13	HG	119	féminin	10Y	non	0		less.typical	NGF	ANGF13.wav	72	0	18	18	less typical	F
13	HG	119	féminin	10Y	non	0		less.typical	NGF	BNGF12.wav	72	0	18	18	less typical	F
13	HG	119	féminin	10Y	non	1	10586	less.typical	NGF	BNGF6.wav	72	0	18	18	less typical	F
13	HG	119	féminin	10Y	non	1	6624	less.typical	PT	BPTF1.wav	72	0	18	18	less typical	F
13	HG	119	féminin	10Y	non	0		less.typical	NGF	ANGF11.wav	72	0	18	18	less typical	F
13	HG	119	féminin	10Y	non	0		less.typical	NGF	BNGF4.wav	72	0	18	18	less typical	F
13	HG	119	féminin	10Y	non	1	11461	less.typical	NGF	ANGF1.wav	72	0	18	18	less typical	F
13	HG	119	féminin	10Y	non	1	4903	less.typical	PT	APTF4.wav	72	0	18	18	less typical	F
13	HG	119	féminin	10Y	non	0		less.typical	NGF	BNGF3.wav	72	0	18	18	less typical	F
13	HG	119	féminin	10Y	non	1	6808	less.typical	PPT	BPPTF8.wav	72	0	18	18	less typical	F
13	HG	119	féminin	10Y	non	0		less.typical	NGF	ANGF8.wav	72	0	18	18	less typical	F
13	HG	119	féminin	10Y	non	0		less.typical	NGF	ANGF10.wav	72	0	18	18	less typical	F
13	HG	119	féminin	10Y	non	0		less.typical	NGF	ANGF14.wav	72	0	18	18	less typical	F
13	HG	119	féminin	10Y	non	0		less.typical	NGF	ANGF18.wav	72	0	18	18	less typical	F
13	HG	119	féminin	10Y	non	1	6602	less.typical	PPT	APPTF2.wav	72	0	18	18	less typical	F
13	HG	119	féminin	10Y	non	1	12373	less.typical	NGF	ANGF17.wav	72	0	18	18	less typical	F
13	HG	119	féminin	10Y	non	0		less.typical	PPT	APPTF9.wav	72	0	18	18	less typical	F
13	HG	119	féminin	10Y	non	1	9688	less.typical	NGF	ANGF2.wav	72	0	18	18	less typical	F
13	HG	119	féminin	10Y	non	1	6514	less.typical	PPT	APPTF4.wav	72	0	18	18	less typical	F
13	HG	119	féminin	10Y	non	1	6075	less.typical	PPT	APPTF5.wav	72	0	18	18	less typical	F
13	HG	119	féminin	10Y	non	1	5506	less.typical	PT	APTF7.wav	72	0	18	18	less typical	F
13	HG	119	féminin	10Y	non	0		less.typical	NGF	BNGF9.wav	72	0	18	18	less typical	F
13	HG	119	féminin	10Y	non	1	5548	less.typical	PPT	APPTF8.wav	72	0	18	18	less typical	F
13	HG	119	féminin	10Y	non	1	6795	less.typical	PPT	BPPTF9.wav	72	0	18	18	less typical	F
13	HG	119	féminin	10Y	non	1	11931	less.typical	NGF	ANGF9.wav	72	0	18	18	less typical	F
13	HG	119	féminin	10Y	non	1	5322	less.typical	PPT	APPTF7.wav	72	0	18	18	less typical	F
13	HG	119	féminin	10Y	non	1	5646	less.typical	PPT	BPPTF3.wav	72	0	18	18	less typical	F
13	HG	119	féminin	10Y	non	1	5166	less.typical	PT	APTF3.wav	72	0	18	18	less typical	F
13	HG	119	féminin	10Y	non	0		less.typical	NGF	ANGF5.wav	72	0	18	18	less typical	F
13	HG	119	féminin	10Y	non	0		less.typical	NGF	BNGF1.wav	72	0	18	18	less typical	F
13	HG	119	féminin	10Y	non	0		less.typical	NGF	BNGF2.wav	72	0	18	18	less typical	F
13	HG	119	féminin	10Y	non	1	6737	less.typical	PT	BPTF5.wav	72	0	18	18	less typical	F
13	HG	119	féminin	10Y	non	0		less.typical	NGF	ANGF2.wav	72	0	18	18	less typical	F
13	HG	119	féminin	10Y	non	1	11425	less.typical	NGF	ANGF10.wav	72	0	18	18	less typical	F
13	HG	119	féminin	10Y	non	1	9579	less.typical	NGF	ANGF14.wav	72	0	18	18	less typical	F
13	HG	119	féminin	10Y	non	1	6350	less.typical	PT	BPTF7.wav	72	0	18	18	less typical	F
13	HG	119	féminin	10Y	non	1	11911	less.typical	NGF	BNGF17.wav	72	0	18	18	less typical	F
13	HG	119	féminin	10Y	non	0		less.typical	NGF	BNGF18.wav	72	0	18	18	less typical	F
13	HG	119	féminin	10Y	non	1	12995	less.typical	NGF	ANGF15.wav	72	0	18	18	less typical	F
13	HG	119	féminin	10Y	non	1	6969	less.typical	PT	APTF2.wav	72	0	18	18	less typical	F
13	HG	119	féminin	10Y	non	1	10298	less.typical	NGF	ANGF13.wav	72	0	18	18	less typical	F
13	HG	119	féminin	10Y	non	1	10696	less.typical	NGF	BNGF13.wav	72	0	18	18	less typical	F
13	HG	119	féminin	10Y	non	1	5601	less.typical	PPT	BPPTF7.wav	72	0	18	18	less typical	F
13	HG	119	féminin	10Y	non	0		less.typical	NGF	BNGF16.wav	72	0	18	18	less typical	F
13	HG	119	féminin	10Y	non	0		less.typical	NGF	ANGF7.wav	72	0	18	18	less typical	F
13	HG	119	féminin	10Y	non	1	9088	less.typical	NGF	BNGF7.wav	72	0	18	18	less typical	F
13	HG	119	féminin	10Y	non	1	5161	less.typical	PT	BPTF8.wav	72	0	18	18	less typical	F
13	HG	119	féminin	10Y	non	1	6967	less.typical	PT	APTF9.wav	72	0	18	18	less typical	F
13	HG	119	féminin	10Y	non	0		less.typical	NGF	BNGF15.wav	72	0	18	18	less typical	F
13	HG	119	féminin	10Y	non	1	6169	less.typical	PT	APTF8.wav	72	0	18	18	less typical	F
13	HG	119	féminin	10Y	non	1	11191	less.typical	NGF	BNGF1.wav	72	0	18	18	less typical	F
13	HG	119	féminin	10Y	non	1	6522	less.typical	PPT	BPPTF6.wav	72	0	18	18	less typical	F
13	HG	119	féminin	10Y	non	0		less.typical	NGF	BNGF6.wav	72	0	18	18	less typical	F
13	HG	119	féminin	10Y	non	0		less.typical	NGF	BNGF5.wav	72	0	18	18	less typical	F
13	HG	119	féminin	10Y	non	1	11521	less.typical	NGF	ANGF4.wav	72	0	18	18	less typical	F
13	HG	119	féminin	10Y	non	0		less.typical	PT	BPTF3.wav	72	0	18	18	less typical	F
13	HG	119	féminin	10Y	non	1	4910	less.typical	PPT	BPPTF1.wav	72	0	18	18	less typical	F
13	HG	119	féminin	10Y	non	1	4631	less.typical	PT	APTF1.wav	72	0	18	18	less typical	F
13	HG	119	féminin	10Y	non	0		less.typical	NGF	ANGF12.wav	72	0	18	18	less typical	F
13	HG	119	féminin	10Y	non	1	11203	less.typical	NGF	BNGF9.wav	72	0	18	18	less typical	F
13	HG	119	féminin	10Y	non	0		less.typical	NGF	BNGF11.wav	72	0	18	18	less typical	F
13	HG	119	féminin	10Y	non	0		less.typical	NGF	ANGF6.wav	72	0	18	18	less typical	F
13	HG	119	féminin	10Y	non	0		less.typical	NGF	BNGF10.wav	72	0	18	18	less typical	F
13	HG	119	féminin	10Y	non	1	10619	less.typical	NGF	ANGF6.wav	72	0	18	18	less typical	F
13	HG	119	féminin	10Y	non	1	10527	less.typical	NGF	BNGF16.wav	72	0	18	18	less typical	F
13	HG	119	féminin	10Y	non	0		less.typical	NGF	BNGF13.wav	72	0	18	18	less typical	F
13	HG	119	féminin	10Y	non	1	10470	less.typical	NGF	ANGF8.wav	72	0	18	18	less typical	F
13	HG	119	féminin	10Y	non	1	10810	less.typical	NGF	BNGF10.wav	72	0	18	18	less typical	F
13	HG	119	féminin	10Y	non	0		less.typical	NGF	BNGF8.wav	72	0	18	18	less typical	F
13	HG	119	féminin	10Y	non	0		less.typical	NGF	ANGF9.wav	72	0	18	18	less typical	F
13	HG	119	féminin	10Y	non	1	11039	less.typical	NGF	ANGF11.wav	72	0	18	18	less typical	F
13	HG	119	féminin	10Y	non	1	11824	less.typical	NGF	BNGF3.wav	72	0	18	18	less typical	F
13	HG	119	féminin	10Y	non	0		less.typical	NGF	ANGF1.wav	72	0	18	18	less typical	F
13	HG	119	féminin	10Y	non	0		less.typical	NGF	ANGF3.wav	72	0	18	18	less typical	F
13	HG	119	féminin	10Y	non	1	6978	less.typical	PT	APTF5.wav	72	0	18	18	less typical	F
13	HG	119	féminin	10Y	non	1	9134	less.typical	NGF	BNGF5.wav	72	0	18	18	less typical	F
13	HG	119	féminin	10Y	non	1	6609	less.typical	PPT	APPTF6.wav	72	0	18	18	less typical	F
13	HG	119	féminin	10Y	non	1	11933	less.typical	NGF	ANGF18.wav	72	0	18	18	less typical	F
13	HG	119	féminin	10Y	non	1	5570	less.typical	PT	BPTF9.wav	72	0	18	18	less typical	F
13	HG	119	féminin	10Y	non	1	7394	less.typical	PPT	BPPTF2.wav	72	0	18	18	less typical	F
13	HG	119	féminin	10Y	non	0		less.typical	NGF	ANGF16.wav	72	0	18	18	less typical	F
13	HG	119	féminin	10Y	non	0		less.typical	NGF	ANGF4.wav	72	0	18	18	less typical	F
13	HG	119	féminin	10Y	non	1	5649	less.typical	PPT	APPTF3.wav	72	0	18	18	less typical	F
13	HG	119	féminin	10Y	non	1	9648	less.typical	NGF	BNGF8.wav	72	0	18	18	less typical	F
13	HG	119	féminin	10Y	non	0		less.typical	NGF	BNGF14.wav	72	0	18	18	less typical	F
13	HG	119	féminin	10Y	non	1	9647	less.typical	NGF	ANGF3.wav	72	0	18	18	less typical	F
13	HG	119	féminin	10Y	non	0		less.typical	NGF	BNGF17.wav	72	0	18	18	less typical	F
13	HG	119	féminin	10Y	non	0		less.typical	PT	BPTF2.wav	72	0	18	18	less typical	F
13	HG	119	féminin	10Y	non	1	11029	less.typical	NGF	ANGF5.wav	72	0	18	18	less typical	F
13	HG	119	féminin	10Y	non	1	9861	less.typical	NGF	BNGF15.wav	72	0	18	18	less typical	F
13	HG	119	féminin	10Y	non	1	6337	less.typical	PPT	APPTF1.wav	72	0	18	18	less typical	F
13	HG	119	féminin	10Y	non	0		less.typical	NGF	ANGF17.wav	72	0	18	18	less typical	F
13	HG	119	féminin	10Y	non	1	11346	less.typical	NGF	BNGF2.wav	72	0	18	18	less typical	F
13	HG	119	féminin	10Y	non	1	10123	less.typical	NGF	ANGF12.wav	72	0	18	18	less typical	F
13	HG	119	féminin	10Y	non	1	5968	less.typical	PPT	BPPTF4.wav	72	0	18	18	less typical	F
13	HG	119	féminin	10Y	non	1	8414	less.typical	NGF	BNGF12.wav	72	0	18	18	less typical	F
13	HG	119	féminin	10Y	non	0		less.typical	NGF	BNGF7.wav	72	0	18	18	less typical	F
13	HG	119	féminin	10Y	non	1	11198	less.typical	NGF	ANGF7.wav	72	0	18	18	less typical	F
13	HG	119	féminin	10Y	non	1	10414	less.typical	NGF	BNGF11.wav	72	0	18	18	less typical	F
13	HG	119	féminin	10Y	non	1	11748	less.typical	NGF	BNGF14.wav	72	0	18	18	less typical	F
13	HG	119	féminin	10Y	non	1	5811	less.typical	PT	BPTF4.wav	72	0	18	18	less typical	F
13	HG	119	féminin	10Y	non	1	6701	less.typical	PT	APTF6.wav	72	0	18	18	less typical	F
13	HG	119	féminin	10Y	non	1	10751	less.typical	NGF	BNGF18.wav	72	0	18	18	less typical	F
13	HG	119	féminin	10Y	non	0		less.typical	NGF	ANGF15.wav	72	0	18	18	less typical	F
15	HG	118.561	féminin	10Y	non	0		less.typical	NGF	BNGF8.wav	72	0	18	18	less typical	F
15	HG	118.561	féminin	10Y	non	0		less.typical	NGF	ANGF3.wav	72	0	18	18	less typical	F
15	HG	118.561	féminin	10Y	non	1	11381	less.typical	NGF	ANGF11.wav	72	0	18	18	less typical	F
15	HG	118.561	féminin	10Y	non	1	11781	less.typical	NGF	ANGF14.wav	72	0	18	18	less typical	F
15	HG	118.561	féminin	10Y	non	1	6795	less.typical	PPT	BPPTF9.wav	72	0	18	18	less typical	F
15	HG	118.561	féminin	10Y	non	0		less.typical	NGF	BNGF15.wav	72	0	18	18	less typical	F
15	HG	118.561	féminin	10Y	non	1	6898	less.typical	PT	BPTF1.wav	72	0	18	18	less typical	F
15	HG	118.561	féminin	10Y	non	1	12541	less.typical	NGF	BNGF17.wav	72	0	18	18	less typical	F
15	HG	118.561	féminin	10Y	non	0		less.typical	NGF	BNGF11.wav	72	0	18	18	less typical	F
15	HG	118.561	féminin	10Y	non	1	11392	less.typical	NGF	ANGF4.wav	72	0	18	18	less typical	F
15	HG	118.561	féminin	10Y	non	1	9589	less.typical	NGF	BNGF15.wav	72	0	18	18	less typical	F
15	HG	118.561	féminin	10Y	non	0		less.typical	NGF	ANGF12.wav	72	0	18	18	less typical	F
15	HG	118.561	féminin	10Y	non	0		less.typical	NGF	ANGF8.wav	72	0	18	18	less typical	F
15	HG	118.561	féminin	10Y	non	1	11236	less.typical	NGF	ANGF12.wav	72	0	18	18	less typical	F
15	HG	118.561	féminin	10Y	non	1	11689	less.typical	NGF	BNGF1.wav	72	0	18	18	less typical	F
15	HG	118.561	féminin	10Y	non	1	11163	less.typical	NGF	BNGF9.wav	72	0	18	18	less typical	F
15	HG	118.561	féminin	10Y	non	1	7056	less.typical	PT	BPTF9.wav	72	0	18	18	less typical	F
15	HG	118.561	féminin	10Y	non	1	5954	less.typical	PT	BPTF4.wav	72	0	18	18	less typical	F
15	HG	118.561	féminin	10Y	non	0		less.typical	NGF	BNGF12.wav	72	0	18	18	less typical	F
15	HG	118.561	féminin	10Y	non	0		less.typical	NGF	ANGF14.wav	72	0	18	18	less typical	F
15	HG	118.561	féminin	10Y	non	1	11572	less.typical	NGF	BNGF14.wav	72	0	18	18	less typical	F
15	HG	118.561	féminin	10Y	non	1	10551	less.typical	NGF	BNGF8.wav	72	0	18	18	less typical	F
15	HG	118.561	féminin	10Y	non	1	10163	less.typical	NGF	BNGF13.wav	72	0	18	18	less typical	F
15	HG	118.561	féminin	10Y	non	0		less.typical	NGF	BNGF10.wav	72	0	18	18	less typical	F
15	HG	118.561	féminin	10Y	non	0		less.typical	NGF	ANGF16.wav	72	0	18	18	less typical	F
15	HG	118.561	féminin	10Y	non	1	9618	less.typical	NGF	ANGF2.wav	72	0	18	18	less typical	F
15	HG	118.561	féminin	10Y	non	0		less.typical	NGF	ANGF17.wav	72	0	18	18	less typical	F
15	HG	118.561	féminin	10Y	non	1	7101	less.typical	PPT	APPTF1.wav	72	0	18	18	less typical	F
15	HG	118.561	féminin	10Y	non	0		less.typical	NGF	BNGF14.wav	72	0	18	18	less typical	F
15	HG	118.561	féminin	10Y	non	0		less.typical	NGF	ANGF11.wav	72	0	18	18	less typical	F
15	HG	118.561	féminin	10Y	non	1	7202	less.typical	PPT	BPPTF5.wav	72	0	18	18	less typical	F
15	HG	118.561	féminin	10Y	non	1	5942	less.typical	PPT	APPTF8.wav	72	0	18	18	less typical	F
15	HG	118.561	féminin	10Y	non	1	5325	less.typical	PPT	BPPTF7.wav	72	0	18	18	less typical	F
15	HG	118.561	féminin	10Y	non	0		less.typical	NGF	ANGF15.wav	72	0	18	18	less typical	F
15	HG	118.561	féminin	10Y	non	1	10501	less.typical	NGF	ANGF5.wav	72	0	18	18	less typical	F
15	HG	118.561	féminin	10Y	non	1	7929	less.typical	PT	BPTF3.wav	72	0	18	18	less typical	F
15	HG	118.561	féminin	10Y	non	0		less.typical	NGF	BNGF16.wav	72	0	18	18	less typical	F
15	HG	118.561	féminin	10Y	non	1	11174	less.typical	NGF	ANGF17.wav	72	0	18	18	less typical	F
15	HG	118.561	féminin	10Y	non	1	4736	less.typical	PT	APTF1.wav	72	0	18	18	less typical	F
15	HG	118.561	féminin	10Y	non	1	12768	less.typical	NGF	ANGF7.wav	72	0	18	18	less typical	F
15	HG	118.561	féminin	10Y	non	0		less.typical	NGF	ANGF10.wav	72	0	18	18	less typical	F
15	HG	118.561	féminin	10Y	non	1	6035	less.typical	PPT	APPTF3.wav	72	0	18	18	less typical	F
15	HG	118.561	féminin	10Y	non	1	11216	less.typical	NGF	BNGF10.wav	72	0	18	18	less typical	F
15	HG	118.561	féminin	10Y	non	0		less.typical	NGF	ANGF9.wav	72	0	18	18	less typical	F
15	HG	118.561	féminin	10Y	non	1	9839	less.typical	PT	APTF8.wav	72	0	18	18	less typical	F
15	HG	118.561	féminin	10Y	non	1	5478	less.typical	PPT	APPTF5.wav	72	0	18	18	less typical	F
15	HG	118.561	féminin	10Y	non	1	5396	less.typical	PPT	APPTF7.wav	72	0	18	18	less typical	F
15	HG	118.561	féminin	10Y	non	1	11856	less.typical	NGF	BNGF6.wav	72	0	18	18	less typical	F
15	HG	118.561	féminin	10Y	non	0		less.typical	NGF	BNGF18.wav	72	0	18	18	less typical	F
15	HG	118.561	féminin	10Y	non	1	11882	less.typical	NGF	ANGF18.wav	72	0	18	18	less typical	F
15	HG	118.561	féminin	10Y	non	0		less.typical	NGF	ANGF18.wav	72	0	18	18	less typical	F
15	HG	118.561	féminin	10Y	non	1	7006	less.typical	PPT	APPTF2.wav	72	0	18	18	less typical	F
15	HG	118.561	féminin	10Y	non	1	10048	less.typical	NGF	BNGF7.wav	72	0	18	18	less typical	F
15	HG	118.561	féminin	10Y	non	1	5286	less.typical	PPT	BPPTF1.wav	72	0	18	18	less typical	F
15	HG	118.561	féminin	10Y	non	1	6587	less.typical	PT	BPTF8.wav	72	0	18	18	less typical	F
15	HG	118.561	féminin	10Y	non	1	6930	less.typical	PT	APTF9.wav	72	0	18	18	less typical	F
15	HG	118.561	féminin	10Y	non	1	11189	less.typical	NGF	BNGF4.wav	72	0	18	18	less typical	F
15	HG	118.561	féminin	10Y	non	0		less.typical	NGF	BNGF4.wav	72	0	18	18	less typical	F
15	HG	118.561	féminin	10Y	non	1	7288	less.typical	PPT	BPPTF6.wav	72	0	18	18	less typical	F
15	HG	118.561	féminin	10Y	non	0		less.typical	NGF	BNGF13.wav	72	0	18	18	less typical	F
15	HG	118.561	féminin	10Y	non	0		less.typical	NGF	BNGF3.wav	72	0	18	18	less typical	F
15	HG	118.561	féminin	10Y	non	1	5736	less.typical	PPT	APPTF9.wav	72	0	18	18	less typical	F
15	HG	118.561	féminin	10Y	non	1	7058	less.typical	PT	APTF2.wav	72	0	18	18	less typical	F
15	HG	118.561	féminin	10Y	non	0		less.typical	NGF	BNGF6.wav	72	0	18	18	less typical	F
15	HG	118.561	féminin	10Y	non	0		less.typical	NGF	BNGF9.wav	72	0	18	18	less typical	F
15	HG	118.561	féminin	10Y	non	1	9891	less.typical	NGF	ANGF3.wav	72	0	18	18	less typical	F
15	HG	118.561	féminin	10Y	non	1	6694	less.typical	PPT	APPTF6.wav	72	0	18	18	less typical	F
15	HG	118.561	féminin	10Y	non	1	7038	less.typical	PT	APTF5.wav	72	0	18	18	less typical	F
15	HG	118.561	féminin	10Y	non	1	8616	less.typical	NGF	BNGF12.wav	72	0	18	18	less typical	F
15	HG	118.561	féminin	10Y	non	1	7787	less.typical	PPT	BPPTF8.wav	72	0	18	18	less typical	F
15	HG	118.561	féminin	10Y	non	1	7262	less.typical	PPT	APPTF4.wav	72	0	18	18	less typical	F
15	HG	118.561	féminin	10Y	non	0		less.typical	NGF	ANGF5.wav	72	0	18	18	less typical	F
15	HG	118.561	féminin	10Y	non	1	5535	less.typical	PT	APTF3.wav	72	0	18	18	less typical	F
15	HG	118.561	féminin	10Y	non	0		less.typical	NGF	BNGF7.wav	72	0	18	18	less typical	F
15	HG	118.561	féminin	10Y	non	1	10188	less.typical	NGF	ANGF13.wav	72	0	18	18	less typical	F
15	HG	118.561	féminin	10Y	non	1	10507	less.typical	NGF	ANGF16.wav	72	0	18	18	less typical	F
15	HG	118.561	féminin	10Y	non	1	5560	less.typical	PT	BPTF6.wav	72	0	18	18	less typical	F
15	HG	118.561	féminin	10Y	non	1	5404	less.typical	PPT	BPPTF3.wav	72	0	18	18	less typical	F
15	HG	118.561	féminin	10Y	non	0		less.typical	NGF	ANGF7.wav	72	0	18	18	less typical	F
15	HG	118.561	féminin	10Y	non	1	10902	less.typical	NGF	ANGF1.wav	72	0	18	18	less typical	F
15	HG	118.561	féminin	10Y	non	1	9897	less.typical	NGF	BNGF11.wav	72	0	18	18	less typical	F
15	HG	118.561	féminin	10Y	non	0		less.typical	NGF	ANGF2.wav	72	0	18	18	less typical	F
15	HG	118.561	féminin	10Y	non	0		less.typical	NGF	BNGF2.wav	72	0	18	18	less typical	F
15	HG	118.561	féminin	10Y	non	1	8089	less.typical	PPT	BPPTF2.wav	72	0	18	18	less typical	F
15	HG	118.561	féminin	10Y	non	1	11236	less.typical	NGF	BNGF2.wav	72	0	18	18	less typical	F
15	HG	118.561	féminin	10Y	non	1	5797	less.typical	PT	APTF7.wav	72	0	18	18	less typical	F
15	HG	118.561	féminin	10Y	non	0		less.typical	NGF	ANGF13.wav	72	0	18	18	less typical	F
15	HG	118.561	féminin	10Y	non	1	10910	less.typical	NGF	ANGF8.wav	72	0	18	18	less typical	F
15	HG	118.561	féminin	10Y	non	1	6641	less.typical	PT	BPTF5.wav	72	0	18	18	less typical	F
15	HG	118.561	féminin	10Y	non	0		less.typical	NGF	BNGF17.wav	72	0	18	18	less typical	F
15	HG	118.561	féminin	10Y	non	1	10137	less.typical	NGF	ANGF6.wav	72	0	18	18	less typical	F
15	HG	118.561	féminin	10Y	non	0		less.typical	NGF	BNGF1.wav	72	0	18	18	less typical	F
15	HG	118.561	féminin	10Y	non	1	11115	less.typical	NGF	BNGF16.wav	72	0	18	18	less typical	F
15	HG	118.561	féminin	10Y	non	1	6853	less.typical	PT	APTF6.wav	72	0	18	18	less typical	F
15	HG	118.561	féminin	10Y	non	0		less.typical	NGF	ANGF1.wav	72	0	18	18	less typical	F
15	HG	118.561	féminin	10Y	non	1	11997	less.typical	NGF	ANGF15.wav	72	0	18	18	less typical	F
15	HG	118.561	féminin	10Y	non	0		less.typical	PT	BPTF2.wav	72	0	18	18	less typical	F
15	HG	118.561	féminin	10Y	non	1	9689	less.typical	NGF	BNGF5.wav	72	0	18	18	less typical	F
15	HG	118.561	féminin	10Y	non	0		less.typical	NGF	BNGF5.wav	72	0	18	18	less typical	F
15	HG	118.561	féminin	10Y	non	1	13712	less.typical	NGF	ANGF10.wav	72	0	18	18	less typical	F
15	HG	118.561	féminin	10Y	non	0		less.typical	NGF	ANGF4.wav	72	0	18	18	less typical	F
15	HG	118.561	féminin	10Y	non	0		less.typical	NGF	ANGF6.wav	72	0	18	18	less typical	F
15	HG	118.561	féminin	10Y	non	1	15110	less.typical	NGF	ANGF9.wav	72	0	18	18	less typical	F
15	HG	118.561	féminin	10Y	non	1	5680	less.typical	PPT	BPPTF4.wav	72	0	18	18	less typical	F
15	HG	118.561	féminin	10Y	non	1	10674	less.typical	NGF	BNGF18.wav	72	0	18	18	less typical	F
15	HG	118.561	féminin	10Y	non	1	7717	less.typical	PT	BPTF7.wav	72	0	18	18	less typical	F
15	HG	118.561	féminin	10Y	non	1	5201	less.typical	PT	APTF4.wav	72	0	18	18	less typical	F
15	HG	118.561	féminin	10Y	non	1	11948	less.typical	NGF	BNGF3.wav	72	0	18	18	less typical	F
17	HG	72.7892	masculin	6Y	non	1	32257	less.typical	PPT	BPPTF1.wav	72	0	18	18	less typical	M
17	HG	72.7892	masculin	6Y	non	1	10328	less.typical	NGF	BNGF2.wav	72	0	18	18	less typical	M
17	HG	72.7892	masculin	6Y	non	1	8267	less.typical	PPT	BPPTF9.wav	72	0	18	18	less typical	M
17	HG	72.7892	masculin	6Y	non	0		less.typical	NGF	BNGF13.wav	72	0	18	18	less typical	M
17	HG	72.7892	masculin	6Y	non	0		less.typical	NGF	ANGF17.wav	72	0	18	18	less typical	M
17	HG	72.7892	masculin	6Y	non	1	8989	less.typical	PPT	APPTF9.wav	72	0	18	18	less typical	M
17	HG	72.7892	masculin	6Y	non	1	12808	less.typical	NGF	BNGF1.wav	72	0	18	18	less typical	M
17	HG	72.7892	masculin	6Y	non	0		less.typical	NGF	BNGF6.wav	72	0	18	18	less typical	M
17	HG	72.7892	masculin	6Y	non	1	14316	less.typical	NGF	BNGF14.wav	72	0	18	18	less typical	M
17	HG	72.7892	masculin	6Y	non	1	10804	less.typical	NGF	ANGF7.wav	72	0	18	18	less typical	M
17	HG	72.7892	masculin	6Y	non	0		less.typical	NGF	ANGF5.wav	72	0	18	18	less typical	M
17	HG	72.7892	masculin	6Y	non	0		less.typical	NGF	ANGF4.wav	72	0	18	18	less typical	M
17	HG	72.7892	masculin	6Y	non	0		less.typical	NGF	BNGF7.wav	72	0	18	18	less typical	M
17	HG	72.7892	masculin	6Y	non	0		less.typical	NGF	BNGF11.wav	72	0	18	18	less typical	M
17	HG	72.7892	masculin	6Y	non	0		less.typical	PT	APTF2.wav	72	0	18	18	less typical	M
17	HG	72.7892	masculin	6Y	non	1	12100	less.typical	NGF	BNGF11.wav	72	0	18	18	less typical	M
17	HG	72.7892	masculin	6Y	non	0		less.typical	NGF	ANGF15.wav	72	0	18	18	less typical	M
17	HG	72.7892	masculin	6Y	non	1	12097	less.typical	NGF	ANGF15.wav	72	0	18	18	less typical	M
17	HG	72.7892	masculin	6Y	non	1	11174	less.typical	NGF	BNGF7.wav	72	0	18	18	less typical	M
17	HG	72.7892	masculin	6Y	non	1	14941	less.typical	NGF	BNGF17.wav	72	0	18	18	less typical	M
17	HG	72.7892	masculin	6Y	non	1	6513	less.typical	PT	APTF1.wav	72	0	18	18	less typical	M
17	HG	72.7892	masculin	6Y	non	0		less.typical	NGF	BNGF14.wav	72	0	18	18	less typical	M
17	HG	72.7892	masculin	6Y	non	0		less.typical	NGF	BNGF3.wav	72	0	18	18	less typical	M
17	HG	72.7892	masculin	6Y	non	0		less.typical	NGF	BNGF10.wav	72	0	18	18	less typical	M
17	HG	72.7892	masculin	6Y	non	0		less.typical	NGF	ANGF13.wav	72	0	18	18	less typical	M
17	HG	72.7892	masculin	6Y	non	0		less.typical	NGF	ANGF3.wav	72	0	18	18	less typical	M
17	HG	72.7892	masculin	6Y	non	1	9505	less.typical	NGF	BNGF6.wav	72	0	18	18	less typical	M
17	HG	72.7892	masculin	6Y	non	1	13865	less.typical	NGF	ANGF9.wav	72	0	18	18	less typical	M
17	HG	72.7892	masculin	6Y	non	1	13745	less.typical	NGF	BNGF10.wav	72	0	18	18	less typical	M
17	HG	72.7892	masculin	6Y	non	1	10280	less.typical	PPT	BPPTF2.wav	72	0	18	18	less typical	M
17	HG	72.7892	masculin	6Y	non	1	14669	less.typical	NGF	ANGF10.wav	72	0	18	18	less typical	M
17	HG	72.7892	masculin	6Y	non	0		less.typical	NGF	BNGF17.wav	72	0	18	18	less typical	M
17	HG	72.7892	masculin	6Y	non	1	6119	less.typical	PPT	BPPTF4.wav	72	0	18	18	less typical	M
17	HG	72.7892	masculin	6Y	non	0		less.typical	NGF	BNGF4.wav	72	0	18	18	less typical	M
17	HG	72.7892	masculin	6Y	non	0		less.typical	NGF	BNGF18.wav	72	0	18	18	less typical	M
17	HG	72.7892	masculin	6Y	non	1	5351	less.typical	PT	APTF4.wav	72	0	18	18	less typical	M
17	HG	72.7892	masculin	6Y	non	1	10222	less.typical	NGF	BNGF12.wav	72	0	18	18	less typical	M
17	HG	72.7892	masculin	6Y	non	1	8293	less.typical	PT	APTF9.wav	72	0	18	18	less typical	M
17	HG	72.7892	masculin	6Y	non	0		less.typical	PT	BPTF2.wav	72	0	18	18	less typical	M
17	HG	72.7892	masculin	6Y	non	1	14717	less.typical	NGF	ANGF18.wav	72	0	18	18	less typical	M
17	HG	72.7892	masculin	6Y	non	1	6613	less.typical	PPT	BPPTF7.wav	72	0	18	18	less typical	M
17	HG	72.7892	masculin	6Y	non	0		less.typical	NGF	BNGF15.wav	72	0	18	18	less typical	M
17	HG	72.7892	masculin	6Y	non	1	6092	less.typical	PT	BPTF4.wav	72	0	18	18	less typical	M
17	HG	72.7892	masculin	6Y	non	1	7419	less.typical	PPT	BPPTF8.wav	72	0	18	18	less typical	M
17	HG	72.7892	masculin	6Y	non	1	7975	less.typical	PT	BPTF3.wav	72	0	18	18	less typical	M
17	HG	72.7892	masculin	6Y	non	0		less.typical	NGF	ANGF2.wav	72	0	18	18	less typical	M
17	HG	72.7892	masculin	6Y	non	1	8761	less.typical	PT	BPTF7.wav	72	0	18	18	less typical	M
17	HG	72.7892	masculin	6Y	non	1	7799	less.typical	PT	BPTF5.wav	72	0	18	18	less typical	M
17	HG	72.7892	masculin	6Y	non	1	7038	less.typical	PT	BPTF1.wav	72	0	18	18	less typical	M
17	HG	72.7892	masculin	6Y	non	0		less.typical	NGF	ANGF14.wav	72	0	18	18	less typical	M
17	HG	72.7892	masculin	6Y	non	1	10138	less.typical	NGF	ANGF14.wav	72	0	18	18	less typical	M
17	HG	72.7892	masculin	6Y	non	1	11938	less.typical	NGF	ANGF1.wav	72	0	18	18	less typical	M
17	HG	72.7892	masculin	6Y	non	1	7625	less.typical	PPT	APPTF5.wav	72	0	18	18	less typical	M
17	HG	72.7892	masculin	6Y	non	1	15781	less.typical	NGF	BNGF3.wav	72	0	18	18	less typical	M
17	HG	72.7892	masculin	6Y	non	0		less.typical	NGF	BNGF12.wav	72	0	18	18	less typical	M
17	HG	72.7892	masculin	6Y	non	1	10732	less.typical	NGF	BNGF8.wav	72	0	18	18	less typical	M
17	HG	72.7892	masculin	6Y	non	1	7940	less.typical	PT	BPTF9.wav	72	0	18	18	less typical	M
17	HG	72.7892	masculin	6Y	non	1	12863	less.typical	NGF	ANGF11.wav	72	0	18	18	less typical	M
17	HG	72.7892	masculin	6Y	non	1	11695	less.typical	NGF	ANGF13.wav	72	0	18	18	less typical	M
17	HG	72.7892	masculin	6Y	non	0		less.typical	PT	BPTF6.wav	72	0	18	18	less typical	M
17	HG	72.7892	masculin	6Y	non	0		less.typical	NGF	ANGF1.wav	72	0	18	18	less typical	M
17	HG	72.7892	masculin	6Y	non	1	6601	less.typical	PT	BPTF8.wav	72	0	18	18	less typical	M
17	HG	72.7892	masculin	6Y	non	1	9355	less.typical	PT	APTF8.wav	72	0	18	18	less typical	M
17	HG	72.7892	masculin	6Y	non	1	20698	less.typical	NGF	ANGF16.wav	72	0	18	18	less typical	M
17	HG	72.7892	masculin	6Y	non	1	10543	less.typical	NGF	ANGF2.wav	72	0	18	18	less typical	M
17	HG	72.7892	masculin	6Y	non	0		less.typical	NGF	BNGF16.wav	72	0	18	18	less typical	M
17	HG	72.7892	masculin	6Y	non	1	8348	less.typical	PPT	BPPTF6.wav	72	0	18	18	less typical	M
17	HG	72.7892	masculin	6Y	non	0		less.typical	NGF	BNGF9.wav	72	0	18	18	less typical	M
17	HG	72.7892	masculin	6Y	non	0		less.typical	NGF	ANGF7.wav	72	0	18	18	less typical	M
17	HG	72.7892	masculin	6Y	non	1	11011	less.typical	NGF	ANGF3.wav	72	0	18	18	less typical	M
17	HG	72.7892	masculin	6Y	non	0		less.typical	NGF	ANGF6.wav	72	0	18	18	less typical	M
17	HG	72.7892	masculin	6Y	non	1	11870	less.typical	NGF	BNGF4.wav	72	0	18	18	less typical	M
17	HG	72.7892	masculin	6Y	non	0		less.typical	NGF	ANGF8.wav	72	0	18	18	less typical	M
17	HG	72.7892	masculin	6Y	non	0		less.typical	NGF	ANGF11.wav	72	0	18	18	less typical	M
17	HG	72.7892	masculin	6Y	non	0		less.typical	NGF	ANGF9.wav	72	0	18	18	less typical	M
17	HG	72.7892	masculin	6Y	non	1	10501	less.typical	NGF	ANGF6.wav	72	0	18	18	less typical	M
17	HG	72.7892	masculin	6Y	non	0		less.typical	NGF	ANGF10.wav	72	0	18	18	less typical	M
17	HG	72.7892	masculin	6Y	non	0		less.typical	PPT	APPTF4.wav	72	0	18	18	less typical	M
17	HG	72.7892	masculin	6Y	non	1	11458	less.typical	NGF	ANGF17.wav	72	0	18	18	less typical	M
17	HG	72.7892	masculin	6Y	non	0		less.typical	NGF	BNGF1.wav	72	0	18	18	less typical	M
17	HG	72.7892	masculin	6Y	non	1	6700	less.typical	PT	APTF3.wav	72	0	18	18	less typical	M
17	HG	72.7892	masculin	6Y	non	0		less.typical	NGF	BNGF2.wav	72	0	18	18	less typical	M
17	HG	72.7892	masculin	6Y	non	0		less.typical	NGF	BNGF8.wav	72	0	18	18	less typical	M
17	HG	72.7892	masculin	6Y	non	1	11260	less.typical	NGF	BNGF9.wav	72	0	18	18	less typical	M
17	HG	72.7892	masculin	6Y	non	1	10112	less.typical	NGF	BNGF5.wav	72	0	18	18	less typical	M
17	HG	72.7892	masculin	6Y	non	1	10738	less.typical	NGF	BNGF15.wav	72	0	18	18	less typical	M
17	HG	72.7892	masculin	6Y	non	0		less.typical	PPT	APPTF2.wav	72	0	18	18	less typical	M
17	HG	72.7892	masculin	6Y	non	1	11730	less.typical	NGF	ANGF5.wav	72	0	18	18	less typical	M
17	HG	72.7892	masculin	6Y	non	0		less.typical	NGF	ANGF18.wav	72	0	18	18	less typical	M
17	HG	72.7892	masculin	6Y	non	0		less.typical	PPT	APPTF8.wav	72	0	18	18	less typical	M
17	HG	72.7892	masculin	6Y	non	1	13650	less.typical	NGF	BNGF18.wav	72	0	18	18	less typical	M
17	HG	72.7892	masculin	6Y	non	0		less.typical	NGF	BNGF5.wav	72	0	18	18	less typical	M
17	HG	72.7892	masculin	6Y	non	1	14450	less.typical	NGF	BNGF16.wav	72	0	18	18	less typical	M
17	HG	72.7892	masculin	6Y	non	0		less.typical	PPT	APPTF6.wav	72	0	18	18	less typical	M
17	HG	72.7892	masculin	6Y	non	0		less.typical	PPT	APPTF1.wav	72	0	18	18	less typical	M
17	HG	72.7892	masculin	6Y	non	1	10527	less.typical	NGF	ANGF8.wav	72	0	18	18	less typical	M
17	HG	72.7892	masculin	6Y	non	1	13144	less.typical	NGF	ANGF12.wav	72	0	18	18	less typical	M
17	HG	72.7892	masculin	6Y	non	1	4897	less.typical	PPT	BPPTF3.wav	72	0	18	18	less typical	M
17	HG	72.7892	masculin	6Y	non	1	7884	less.typical	PT	APTF5.wav	72	0	18	18	less typical	M
17	HG	72.7892	masculin	6Y	non	0		less.typical	NGF	ANGF12.wav	72	0	18	18	less typical	M
17	HG	72.7892	masculin	6Y	non	1	7164	less.typical	PPT	APPTF7.wav	72	0	18	18	less typical	M
17	HG	72.7892	masculin	6Y	non	0		less.typical	NGF	ANGF16.wav	72	0	18	18	less typical	M
17	HG	72.7892	masculin	6Y	non	1	12960	less.typical	NGF	ANGF4.wav	72	0	18	18	less typical	M
17	HG	72.7892	masculin	6Y	non	0		less.typical	PPT	BPPTF5.wav	72	0	18	18	less typical	M
17	HG	72.7892	masculin	6Y	non	1	7134	less.typical	PT	APTF6.wav	72	0	18	18	less typical	M
17	HG	72.7892	masculin	6Y	non	1	7312	less.typical	PPT	APPTF3.wav	72	0	18	18	less typical	M
17	HG	72.7892	masculin	6Y	non	1	8590	less.typical	PT	APTF7.wav	72	0	18	18	less typical	M
17	HG	72.7892	masculin	6Y	non	1	9951	less.typical	NGF	BNGF13.wav	72	0	18	18	less typical	M
19	HG	72.4	féminin	6Y	non	0		less.typical	NGF	BNGF15.wav	72	0	18	18	less typical	F
19	HG	72.4	féminin	6Y	non	1	11520	less.typical	NGF	BNGF17.wav	72	0	18	18	less typical	F
19	HG	72.4	féminin	6Y	non	1	10151	less.typical	NGF	BNGF6.wav	72	0	18	18	less typical	F
19	HG	72.4	féminin	6Y	non	0		less.typical	NGF	BNGF2.wav	72	0	18	18	less typical	F
19	HG	72.4	féminin	6Y	non	0		less.typical	NGF	ANGF14.wav	72	0	18	18	less typical	F
19	HG	72.4	féminin	6Y	non	0		less.typical	NGF	ANGF2.wav	72	0	18	18	less typical	F
19	HG	72.4	féminin	6Y	non	1	9378	less.typical	PPT	APPTF6.wav	72	0	18	18	less typical	F
19	HG	72.4	féminin	6Y	non	0		less.typical	PT	BPTF6.wav	72	0	18	18	less typical	F
19	HG	72.4	féminin	6Y	non	1	7992	less.typical	PT	BPTF2.wav	72	0	18	18	less typical	F
19	HG	72.4	féminin	6Y	non	0		less.typical	NGF	ANGF4.wav	72	0	18	18	less typical	F
19	HG	72.4	féminin	6Y	non	1	13846	less.typical	NGF	ANGF8.wav	72	0	18	18	less typical	F
19	HG	72.4	féminin	6Y	non	0		less.typical	PPT	BPPTF7.wav	72	0	18	18	less typical	F
19	HG	72.4	féminin	6Y	non	1	6481	less.typical	PPT	APPTF8.wav	72	0	18	18	less typical	F
19	HG	72.4	féminin	6Y	non	0		less.typical	NGF	ANGF16.wav	72	0	18	18	less typical	F
19	HG	72.4	féminin	6Y	non	1	22799	less.typical	NGF	ANGF10.wav	72	0	18	18	less typical	F
19	HG	72.4	féminin	6Y	non	1	9882	less.typical	PPT	BPPTF2.wav	72	0	18	18	less typical	F
19	HG	72.4	féminin	6Y	non	0		less.typical	PT	APTF8.wav	72	0	18	18	less typical	F
19	HG	72.4	féminin	6Y	non	1	6591	less.typical	PPT	APPTF1.wav	72	0	18	18	less typical	F
19	HG	72.4	féminin	6Y	non	1	11783	less.typical	NGF	BNGF18.wav	72	0	18	18	less typical	F
19	HG	72.4	féminin	6Y	non	1	10851	less.typical	PT	APTF2.wav	72	0	18	18	less typical	F
19	HG	72.4	féminin	6Y	non	0		less.typical	NGF	ANGF8.wav	72	0	18	18	less typical	F
19	HG	72.4	féminin	6Y	non	0		less.typical	NGF	ANGF17.wav	72	0	18	18	less typical	F
19	HG	72.4	féminin	6Y	non	0		less.typical	NGF	ANGF13.wav	72	0	18	18	less typical	F
19	HG	72.4	féminin	6Y	non	1	19265	less.typical	NGF	BNGF16.wav	72	0	18	18	less typical	F
19	HG	72.4	féminin	6Y	non	1	10891	less.typical	NGF	BNGF12.wav	72	0	18	18	less typical	F
19	HG	72.4	féminin	6Y	non	0		less.typical	PT	BPTF4.wav	72	0	18	18	less typical	F
19	HG	72.4	féminin	6Y	non	1	14059	less.typical	NGF	ANGF11.wav	72	0	18	18	less typical	F
19	HG	72.4	féminin	6Y	non	0		less.typical	NGF	ANGF10.wav	72	0	18	18	less typical	F
19	HG	72.4	féminin	6Y	non	0		less.typical	NGF	BNGF10.wav	72	0	18	18	less typical	F
19	HG	72.4	féminin	6Y	non	0		less.typical	NGF	BNGF12.wav	72	0	18	18	less typical	F
19	HG	72.4	féminin	6Y	non	1	13108	less.typical	NGF	BNGF9.wav	72	0	18	18	less typical	F
19	HG	72.4	féminin	6Y	non	1	15803	less.typical	NGF	ANGF18.wav	72	0	18	18	less typical	F
19	HG	72.4	féminin	6Y	non	0		less.typical	NGF	BNGF13.wav	72	0	18	18	less typical	F
19	HG	72.4	féminin	6Y	non	0		less.typical	PT	BPTF8.wav	72	0	18	18	less typical	F
19	HG	72.4	féminin	6Y	non	1	11940	less.typical	NGF	ANGF4.wav	72	0	18	18	less typical	F
19	HG	72.4	féminin	6Y	non	0		less.typical	NGF	BNGF9.wav	72	0	18	18	less typical	F
19	HG	72.4	féminin	6Y	non	1	8143	less.typical	PPT	BPPTF9.wav	72	0	18	18	less typical	F
19	HG	72.4	féminin	6Y	non	0		less.typical	PPT	APPTF3.wav	72	0	18	18	less typical	F
19	HG	72.4	féminin	6Y	non	0		less.typical	PPT	BPPTF8.wav	72	0	18	18	less typical	F
19	HG	72.4	féminin	6Y	non	1	8905	less.typical	PPT	BPPTF6.wav	72	0	18	18	less typical	F
19	HG	72.4	féminin	6Y	non	0		less.typical	NGF	BNGF4.wav	72	0	18	18	less typical	F
19	HG	72.4	féminin	6Y	non	1	8927	less.typical	PPT	BPPTF4.wav	72	0	18	18	less typical	F
19	HG	72.4	féminin	6Y	non	1	8567	less.typical	PT	APTF9.wav	72	0	18	18	less typical	F
19	HG	72.4	féminin	6Y	non	1	14918	less.typical	NGF	BNGF4.wav	72	0	18	18	less typical	F
19	HG	72.4	féminin	6Y	non	1	8134	less.typical	PPT	BPPTF3.wav	72	0	18	18	less typical	F
19	HG	72.4	féminin	6Y	non	1	12268	less.typical	NGF	BNGF15.wav	72	0	18	18	less typical	F
19	HG	72.4	féminin	6Y	non	0		less.typical	NGF	ANGF15.wav	72	0	18	18	less typical	F
19	HG	72.4	féminin	6Y	non	1	9540	less.typical	NGF	BNGF5.wav	72	0	18	18	less typical	F
19	HG	72.4	féminin	6Y	non	0		less.typical	PT	BPTF1.wav	72	0	18	18	less typical	F
19	HG	72.4	féminin	6Y	non	1	12548	less.typical	NGF	ANGF6.wav	72	0	18	18	less typical	F
19	HG	72.4	féminin	6Y	non	1	11631	less.typical	NGF	BNGF11.wav	72	0	18	18	less typical	F
19	HG	72.4	féminin	6Y	non	1	9010	less.typical	PT	APTF5.wav	72	0	18	18	less typical	F
19	HG	72.4	féminin	6Y	non	1	8198	less.typical	PPT	APPTF9.wav	72	0	18	18	less typical	F
19	HG	72.4	féminin	6Y	non	0		less.typical	NGF	BNGF16.wav	72	0	18	18	less typical	F
19	HG	72.4	féminin	6Y	non	0		less.typical	NGF	ANGF7.wav	72	0	18	18	less typical	F
19	HG	72.4	féminin	6Y	non	0		less.typical	NGF	BNGF17.wav	72	0	18	18	less typical	F
19	HG	72.4	féminin	6Y	non	0		less.typical	PT	APTF1.wav	72	0	18	18	less typical	F
19	HG	72.4	féminin	6Y	non	1	11053	less.typical	NGF	BNGF7.wav	72	0	18	18	less typical	F
19	HG	72.4	féminin	6Y	non	0		less.typical	PT	BPTF3.wav	72	0	18	18	less typical	F
19	HG	72.4	féminin	6Y	non	1	15647	less.typical	NGF	BNGF14.wav	72	0	18	18	less typical	F
19	HG	72.4	féminin	6Y	non	0		less.typical	PT	APTF3.wav	72	0	18	18	less typical	F
19	HG	72.4	féminin	6Y	non	1	11448	less.typical	PT	BPTF5.wav	72	0	18	18	less typical	F
19	HG	72.4	féminin	6Y	non	0		less.typical	NGF	BNGF14.wav	72	0	18	18	less typical	F
19	HG	72.4	féminin	6Y	non	0		less.typical	PT	APTF4.wav	72	0	18	18	less typical	F
19	HG	72.4	féminin	6Y	non	0		less.typical	PT	BPTF7.wav	72	0	18	18	less typical	F
19	HG	72.4	féminin	6Y	non	0		less.typical	NGF	ANGF18.wav	72	0	18	18	less typical	F
19	HG	72.4	féminin	6Y	non	1	10700	less.typical	NGF	BNGF8.wav	72	0	18	18	less typical	F
19	HG	72.4	féminin	6Y	non	1	12699	less.typical	NGF	ANGF14.wav	72	0	18	18	less typical	F
19	HG	72.4	féminin	6Y	non	1	12351	less.typical	NGF	BNGF1.wav	72	0	18	18	less typical	F
19	HG	72.4	féminin	6Y	non	1	10767	less.typical	PPT	APPTF2.wav	72	0	18	18	less typical	F
19	HG	72.4	féminin	6Y	non	1	8112	less.typical	PT	APTF6.wav	72	0	18	18	less typical	F
19	HG	72.4	féminin	6Y	non	1	10752	less.typical	PPT	BPPTF5.wav	72	0	18	18	less typical	F
19	HG	72.4	féminin	6Y	non	0		less.typical	NGF	BNGF5.wav	72	0	18	18	less typical	F
19	HG	72.4	féminin	6Y	non	0		less.typical	NGF	BNGF11.wav	72	0	18	18	less typical	F
19	HG	72.4	féminin	6Y	non	1	12898	less.typical	NGF	ANGF16.wav	72	0	18	18	less typical	F
19	HG	72.4	féminin	6Y	non	0		less.typical	NGF	ANGF1.wav	72	0	18	18	less typical	F
19	HG	72.4	féminin	6Y	non	1	14092	less.typical	NGF	ANGF17.wav	72	0	18	18	less typical	F
19	HG	72.4	féminin	6Y	non	1	7394	less.typical	PPT	BPPTF1.wav	72	0	18	18	less typical	F
19	HG	72.4	féminin	6Y	non	0		less.typical	NGF	BNGF18.wav	72	0	18	18	less typical	F
19	HG	72.4	féminin	6Y	non	0		less.typical	PT	APTF7.wav	72	0	18	18	less typical	F
19	HG	72.4	féminin	6Y	non	1	13422	less.typical	NGF	ANGF5.wav	72	0	18	18	less typical	F
19	HG	72.4	féminin	6Y	non	0		less.typical	NGF	ANGF9.wav	72	0	18	18	less typical	F
19	HG	72.4	féminin	6Y	non	1	8683	less.typical	PPT	APPTF4.wav	72	0	18	18	less typical	F
19	HG	72.4	féminin	6Y	non	1	11718	less.typical	NGF	ANGF15.wav	72	0	18	18	less typical	F
19	HG	72.4	féminin	6Y	non	1	12379	less.typical	NGF	ANGF1.wav	72	0	18	18	less typical	F
19	HG	72.4	féminin	6Y	non	1	10544	less.typical	NGF	BNGF2.wav	72	0	18	18	less typical	F
19	HG	72.4	féminin	6Y	non	0		less.typical	NGF	ANGF5.wav	72	0	18	18	less typical	F
19	HG	72.4	féminin	6Y	non	1	11914	less.typical	NGF	BNGF10.wav	72	0	18	18	less typical	F
19	HG	72.4	féminin	6Y	non	1	19348	less.typical	NGF	ANGF9.wav	72	0	18	18	less typical	F
19	HG	72.4	féminin	6Y	non	0		less.typical	NGF	ANGF12.wav	72	0	18	18	less typical	F
19	HG	72.4	féminin	6Y	non	0		less.typical	NGF	ANGF11.wav	72	0	18	18	less typical	F
19	HG	72.4	féminin	6Y	non	0		less.typical	NGF	BNGF1.wav	72	0	18	18	less typical	F
19	HG	72.4	féminin	6Y	non	0		less.typical	NGF	BNGF6.wav	72	0	18	18	less typical	F
19	HG	72.4	féminin	6Y	non	0		less.typical	PPT	APPTF5.wav	72	0	18	18	less typical	F
19	HG	72.4	féminin	6Y	non	0		less.typical	NGF	BNGF7.wav	72	0	18	18	less typical	F
19	HG	72.4	féminin	6Y	non	1	9227	less.typical	PT	BPTF9.wav	72	0	18	18	less typical	F
19	HG	72.4	féminin	6Y	non	1	12143	less.typical	NGF	ANGF12.wav	72	0	18	18	less typical	F
19	HG	72.4	féminin	6Y	non	0		less.typical	NGF	BNGF8.wav	72	0	18	18	less typical	F
19	HG	72.4	féminin	6Y	non	1	12310	less.typical	NGF	ANGF3.wav	72	0	18	18	less typical	F
19	HG	72.4	féminin	6Y	non	1	12976	less.typical	NGF	BNGF3.wav	72	0	18	18	less typical	F
19	HG	72.4	féminin	6Y	non	0		less.typical	NGF	BNGF3.wav	72	0	18	18	less typical	F
19	HG	72.4	féminin	6Y	non	1	12531	less.typical	NGF	ANGF7.wav	72	0	18	18	less typical	F
19	HG	72.4	féminin	6Y	non	0		less.typical	NGF	ANGF6.wav	72	0	18	18	less typical	F
19	HG	72.4	féminin	6Y	non	1	15135	less.typical	NGF	BNGF13.wav	72	0	18	18	less typical	F
19	HG	72.4	féminin	6Y	non	1	11228	less.typical	NGF	ANGF13.wav	72	0	18	18	less typical	F
19	HG	72.4	féminin	6Y	non	1	8462	less.typical	PPT	APPTF7.wav	72	0	18	18	less typical	F
19	HG	72.4	féminin	6Y	non	1	11904	less.typical	NGF	ANGF2.wav	72	0	18	18	less typical	F
19	HG	72.4	féminin	6Y	non	0		less.typical	NGF	ANGF3.wav	72	0	18	18	less typical	F
21	HG	73.6602	masculin	6Y	non	0		less.typical	NGF	ANGF6.wav	72	0	18	18	less typical	M
21	HG	73.6602	masculin	6Y	non	1	5695	less.typical	PT	BPTF4.wav	72	0	18	18	less typical	M
21	HG	73.6602	masculin	6Y	non	1	6706	less.typical	PT	APTF7.wav	72	0	18	18	less typical	M
21	HG	73.6602	masculin	6Y	non	1	12957	less.typical	NGF	ANGF9.wav	72	0	18	18	less typical	M
21	HG	73.6602	masculin	6Y	non	1	11909	less.typical	NGF	BNGF1.wav	72	0	18	18	less typical	M
21	HG	73.6602	masculin	6Y	non	0		less.typical	NGF	ANGF8.wav	72	0	18	18	less typical	M
21	HG	73.6602	masculin	6Y	non	1	10399	less.typical	NGF	ANGF5.wav	72	0	18	18	less typical	M
21	HG	73.6602	masculin	6Y	non	0		less.typical	NGF	ANGF11.wav	72	0	18	18	less typical	M
21	HG	73.6602	masculin	6Y	non	0		less.typical	NGF	ANGF13.wav	72	0	18	18	less typical	M
21	HG	73.6602	masculin	6Y	non	1	5679	less.typical	PPT	APPTF5.wav	72	0	18	18	less typical	M
21	HG	73.6602	masculin	6Y	non	0		less.typical	NGF	BNGF1.wav	72	0	18	18	less typical	M
21	HG	73.6602	masculin	6Y	non	0		less.typical	NGF	BNGF9.wav	72	0	18	18	less typical	M
21	HG	73.6602	masculin	6Y	non	0		less.typical	NGF	BNGF18.wav	72	0	18	18	less typical	M
21	HG	73.6602	masculin	6Y	non	1	5483	less.typical	PT	APTF1.wav	72	0	18	18	less typical	M
21	HG	73.6602	masculin	6Y	non	0		less.typical	NGF	BNGF6.wav	72	0	18	18	less typical	M
21	HG	73.6602	masculin	6Y	non	1	11441	less.typical	NGF	ANGF6.wav	72	0	18	18	less typical	M
21	HG	73.6602	masculin	6Y	non	0		less.typical	NGF	ANGF12.wav	72	0	18	18	less typical	M
21	HG	73.6602	masculin	6Y	non	1	7476	less.typical	PPT	BPPTF6.wav	72	0	18	18	less typical	M
21	HG	73.6602	masculin	6Y	non	1	5864	less.typical	PT	BPTF8.wav	72	0	18	18	less typical	M
21	HG	73.6602	masculin	6Y	non	0		less.typical	PPT	BPPTF2.wav	72	0	18	18	less typical	M
21	HG	73.6602	masculin	6Y	non	0		less.typical	NGF	BNGF11.wav	72	0	18	18	less typical	M
21	HG	73.6602	masculin	6Y	non	1	10635	less.typical	NGF	BNGF15.wav	72	0	18	18	less typical	M
21	HG	73.6602	masculin	6Y	non	0		less.typical	NGF	ANGF17.wav	72	0	18	18	less typical	M
21	HG	73.6602	masculin	6Y	non	1	10093	less.typical	NGF	BNGF13.wav	72	0	18	18	less typical	M
21	HG	73.6602	masculin	6Y	non	1	9861	less.typical	NGF	ANGF12.wav	72	0	18	18	less typical	M
21	HG	73.6602	masculin	6Y	non	1	5970	less.typical	PT	BPTF6.wav	72	0	18	18	less typical	M
21	HG	73.6602	masculin	6Y	non	1	8362	less.typical	PT	APTF5.wav	72	0	18	18	less typical	M
21	HG	73.6602	masculin	6Y	non	1	6311	less.typical	PT	APTF8.wav	72	0	18	18	less typical	M
21	HG	73.6602	masculin	6Y	non	0		less.typical	NGF	ANGF14.wav	72	0	18	18	less typical	M
21	HG	73.6602	masculin	6Y	non	1	6429	less.typical	PPT	APPTF8.wav	72	0	18	18	less typical	M
21	HG	73.6602	masculin	6Y	non	1	9306	less.typical	PPT	APPTF6.wav	72	0	18	18	less typical	M
21	HG	73.6602	masculin	6Y	non	1	10759	less.typical	NGF	ANGF2.wav	72	0	18	18	less typical	M
21	HG	73.6602	masculin	6Y	non	0		less.typical	NGF	ANGF9.wav	72	0	18	18	less typical	M
21	HG	73.6602	masculin	6Y	non	0		less.typical	NGF	BNGF2.wav	72	0	18	18	less typical	M
21	HG	73.6602	masculin	6Y	non	0		less.typical	PPT	BPPTF1.wav	72	0	18	18	less typical	M
21	HG	73.6602	masculin	6Y	non	1	6356	less.typical	PT	BPTF3.wav	72	0	18	18	less typical	M
21	HG	73.6602	masculin	6Y	non	1	9535	less.typical	NGF	ANGF13.wav	72	0	18	18	less typical	M
21	HG	73.6602	masculin	6Y	non	0		less.typical	NGF	ANGF1.wav	72	0	18	18	less typical	M
21	HG	73.6602	masculin	6Y	non	0		less.typical	NGF	ANGF5.wav	72	0	18	18	less typical	M
21	HG	73.6602	masculin	6Y	non	1	12533	less.typical	NGF	BNGF17.wav	72	0	18	18	less typical	M
21	HG	73.6602	masculin	6Y	non	1	11380	less.typical	NGF	BNGF14.wav	72	0	18	18	less typical	M
21	HG	73.6602	masculin	6Y	non	0		less.typical	NGF	BNGF5.wav	72	0	18	18	less typical	M
21	HG	73.6602	masculin	6Y	non	1	6265	less.typical	PPT	APPTF4.wav	72	0	18	18	less typical	M
21	HG	73.6602	masculin	6Y	non	1	8416	less.typical	NGF	BNGF12.wav	72	0	18	18	less typical	M
21	HG	73.6602	masculin	6Y	non	0		less.typical	NGF	ANGF2.wav	72	0	18	18	less typical	M
21	HG	73.6602	masculin	6Y	non	1	7356	less.typical	PT	APTF6.wav	72	0	18	18	less typical	M
21	HG	73.6602	masculin	6Y	non	1	10711	less.typical	NGF	ANGF11.wav	72	0	18	18	less typical	M
21	HG	73.6602	masculin	6Y	non	1	10732	less.typical	NGF	BNGF9.wav	72	0	18	18	less typical	M
21	HG	73.6602	masculin	6Y	non	1	10773	less.typical	NGF	BNGF2.wav	72	0	18	18	less typical	M
21	HG	73.6602	masculin	6Y	non	1	12700	less.typical	NGF	ANGF15.wav	72	0	18	18	less typical	M
21	HG	73.6602	masculin	6Y	non	1	10794	less.typical	NGF	ANGF16.wav	72	0	18	18	less typical	M
21	HG	73.6602	masculin	6Y	non	0		less.typical	NGF	BNGF16.wav	72	0	18	18	less typical	M
21	HG	73.6602	masculin	6Y	non	1	9595	less.typical	NGF	BNGF4.wav	72	0	18	18	less typical	M
21	HG	73.6602	masculin	6Y	non	0		less.typical	NGF	ANGF3.wav	72	0	18	18	less typical	M
21	HG	73.6602	masculin	6Y	non	1	6167	less.typical	PPT	APPTF2.wav	72	0	18	18	less typical	M
21	HG	73.6602	masculin	6Y	non	1	7239	less.typical	PPT	BPPTF7.wav	72	0	18	18	less typical	M
21	HG	73.6602	masculin	6Y	non	1	5121	less.typical	PT	BPTF9.wav	72	0	18	18	less typical	M
21	HG	73.6602	masculin	6Y	non	1	5127	less.typical	PPT	APPTF1.wav	72	0	18	18	less typical	M
21	HG	73.6602	masculin	6Y	non	1	8283	less.typical	PPT	BPPTF8.wav	72	0	18	18	less typical	M
21	HG	73.6602	masculin	6Y	non	1	11933	less.typical	NGF	ANGF18.wav	72	0	18	18	less typical	M
21	HG	73.6602	masculin	6Y	non	1	5713	less.typical	PPT	BPPTF3.wav	72	0	18	18	less typical	M
21	HG	73.6602	masculin	6Y	non	0		less.typical	PT	APTF9.wav	72	0	18	18	less typical	M
21	HG	73.6602	masculin	6Y	non	0		less.typical	NGF	BNGF10.wav	72	0	18	18	less typical	M
21	HG	73.6602	masculin	6Y	non	0		less.typical	NGF	BNGF4.wav	72	0	18	18	less typical	M
21	HG	73.6602	masculin	6Y	non	0		less.typical	NGF	BNGF13.wav	72	0	18	18	less typical	M
21	HG	73.6602	masculin	6Y	non	1	10877	less.typical	NGF	ANGF17.wav	72	0	18	18	less typical	M
21	HG	73.6602	masculin	6Y	non	1	11789	less.typical	NGF	ANGF4.wav	72	0	18	18	less typical	M
21	HG	73.6602	masculin	6Y	non	1	6242	less.typical	PPT	APPTF3.wav	72	0	18	18	less typical	M
21	HG	73.6602	masculin	6Y	non	1	11430	less.typical	NGF	ANGF1.wav	72	0	18	18	less typical	M
21	HG	73.6602	masculin	6Y	non	0		less.typical	NGF	ANGF18.wav	72	0	18	18	less typical	M
21	HG	73.6602	masculin	6Y	non	1	5407	less.typical	PT	APTF4.wav	72	0	18	18	less typical	M
21	HG	73.6602	masculin	6Y	non	0		less.typical	NGF	ANGF7.wav	72	0	18	18	less typical	M
21	HG	73.6602	masculin	6Y	non	1	10787	less.typical	NGF	ANGF14.wav	72	0	18	18	less typical	M
21	HG	73.6602	masculin	6Y	non	1	10229	less.typical	NGF	BNGF11.wav	72	0	18	18	less typical	M
21	HG	73.6602	masculin	6Y	non	0		less.typical	NGF	BNGF17.wav	72	0	18	18	less typical	M
21	HG	73.6602	masculin	6Y	non	1	11728	less.typical	NGF	ANGF10.wav	72	0	18	18	less typical	M
21	HG	73.6602	masculin	6Y	non	1	7648	less.typical	PPT	BPPTF4.wav	72	0	18	18	less typical	M
21	HG	73.6602	masculin	6Y	non	1	9495	less.typical	NGF	BNGF8.wav	72	0	18	18	less typical	M
21	HG	73.6602	masculin	6Y	non	1	5867	less.typical	PPT	BPPTF9.wav	72	0	18	18	less typical	M
21	HG	73.6602	masculin	6Y	non	1	11790	less.typical	NGF	ANGF7.wav	72	0	18	18	less typical	M
21	HG	73.6602	masculin	6Y	non	0		less.typical	NGF	ANGF4.wav	72	0	18	18	less typical	M
21	HG	73.6602	masculin	6Y	non	1	10083	less.typical	NGF	BNGF6.wav	72	0	18	18	less typical	M
21	HG	73.6602	masculin	6Y	non	0		less.typical	NGF	ANGF10.wav	72	0	18	18	less typical	M
21	HG	73.6602	masculin	6Y	non	1	5616	less.typical	PPT	APPTF7.wav	72	0	18	18	less typical	M
21	HG	73.6602	masculin	6Y	non	0		less.typical	NGF	ANGF15.wav	72	0	18	18	less typical	M
21	HG	73.6602	masculin	6Y	non	1	10030	less.typical	NGF	ANGF3.wav	72	0	18	18	less typical	M
21	HG	73.6602	masculin	6Y	non	0		less.typical	NGF	BNGF12.wav	72	0	18	18	less typical	M
21	HG	73.6602	masculin	6Y	non	0		less.typical	NGF	BNGF7.wav	72	0	18	18	less typical	M
21	HG	73.6602	masculin	6Y	non	1	5575	less.typical	PT	BPTF2.wav	72	0	18	18	less typical	M
21	HG	73.6602	masculin	6Y	non	1	7473	less.typical	PT	BPTF7.wav	72	0	18	18	less typical	M
21	HG	73.6602	masculin	6Y	non	0		less.typical	NGF	BNGF15.wav	72	0	18	18	less typical	M
21	HG	73.6602	masculin	6Y	non	0		less.typical	NGF	ANGF16.wav	72	0	18	18	less typical	M
21	HG	73.6602	masculin	6Y	non	0		less.typical	NGF	BNGF14.wav	72	0	18	18	less typical	M
21	HG	73.6602	masculin	6Y	non	0		less.typical	NGF	BNGF8.wav	72	0	18	18	less typical	M
21	HG	73.6602	masculin	6Y	non	1	7722	less.typical	PPT	BPPTF5.wav	72	0	18	18	less typical	M
21	HG	73.6602	masculin	6Y	non	0		less.typical	NGF	BNGF3.wav	72	0	18	18	less typical	M
21	HG	73.6602	masculin	6Y	non	1	12236	less.typical	NGF	BNGF10.wav	72	0	18	18	less typical	M
21	HG	73.6602	masculin	6Y	non	1	8896	less.typical	NGF	BNGF5.wav	72	0	18	18	less typical	M
21	HG	73.6602	masculin	6Y	non	0		less.typical	PPT	APPTF9.wav	72	0	18	18	less typical	M
21	HG	73.6602	masculin	6Y	non	1	11100	less.typical	NGF	BNGF18.wav	72	0	18	18	less typical	M
21	HG	73.6602	masculin	6Y	non	1	11985	less.typical	NGF	BNGF16.wav	72	0	18	18	less typical	M
21	HG	73.6602	masculin	6Y	non	1	6375	less.typical	PT	APTF3.wav	72	0	18	18	less typical	M
21	HG	73.6602	masculin	6Y	non	1	10421	less.typical	PT	APTF2.wav	72	0	18	18	less typical	M
21	HG	73.6602	masculin	6Y	non	1	12204	less.typical	NGF	BNGF3.wav	72	0	18	18	less typical	M
21	HG	73.6602	masculin	6Y	non	1	6232	less.typical	PT	BPTF1.wav	72	0	18	18	less typical	M
21	HG	73.6602	masculin	6Y	non	1	11168	less.typical	NGF	BNGF7.wav	72	0	18	18	less typical	M
21	HG	73.6602	masculin	6Y	non	1	11072	less.typical	NGF	ANGF8.wav	72	0	18	18	less typical	M
21	HG	73.6602	masculin	6Y	non	1	6026	less.typical	PT	BPTF5.wav	72	0	18	18	less typical	M
23	HG	71.757	masculin	6Y	non	1	11334	less.typical	NGF	BNGF17.wav	72	0	18	18	less typical	M
23	HG	71.757	masculin	6Y	non	1	8414	less.typical	PT	BPTF3.wav	72	0	18	18	less typical	M
23	HG	71.757	masculin	6Y	non	1	11528	less.typical	NGF	BNGF1.wav	72	0	18	18	less typical	M
23	HG	71.757	masculin	6Y	non	0		less.typical	NGF	ANGF3.wav	72	0	18	18	less typical	M
23	HG	71.757	masculin	6Y	non	1	12488	less.typical	NGF	ANGF9.wav	72	0	18	18	less typical	M
23	HG	71.757	masculin	6Y	non	0		less.typical	NGF	ANGF1.wav	72	0	18	18	less typical	M
23	HG	71.757	masculin	6Y	non	0		less.typical	NGF	BNGF5.wav	72	0	18	18	less typical	M
23	HG	71.757	masculin	6Y	non	0		less.typical	NGF	BNGF9.wav	72	0	18	18	less typical	M
23	HG	71.757	masculin	6Y	non	1	7153	less.typical	PT	APTF1.wav	72	0	18	18	less typical	M
23	HG	71.757	masculin	6Y	non	1	6765	less.typical	PT	APTF6.wav	72	0	18	18	less typical	M
23	HG	71.757	masculin	6Y	non	1	11779	less.typical	NGF	ANGF3.wav	72	0	18	18	less typical	M
23	HG	71.757	masculin	6Y	non	0		less.typical	PPT	APPTF8.wav	72	0	18	18	less typical	M
23	HG	71.757	masculin	6Y	non	0		less.typical	NGF	ANGF10.wav	72	0	18	18	less typical	M
23	HG	71.757	masculin	6Y	non	1	11082	less.typical	NGF	ANGF17.wav	72	0	18	18	less typical	M
23	HG	71.757	masculin	6Y	non	0		less.typical	NGF	BNGF18.wav	72	0	18	18	less typical	M
23	HG	71.757	masculin	6Y	non	0		less.typical	NGF	ANGF13.wav	72	0	18	18	less typical	M
23	HG	71.757	masculin	6Y	non	0		less.typical	NGF	BNGF11.wav	72	0	18	18	less typical	M
23	HG	71.757	masculin	6Y	non	0		less.typical	PPT	BPPTF6.wav	72	0	18	18	less typical	M
23	HG	71.757	masculin	6Y	non	0		less.typical	NGF	ANGF4.wav	72	0	18	18	less typical	M
23	HG	71.757	masculin	6Y	non	0		less.typical	NGF	BNGF1.wav	72	0	18	18	less typical	M
23	HG	71.757	masculin	6Y	non	0		less.typical	NGF	ANGF7.wav	72	0	18	18	less typical	M
23	HG	71.757	masculin	6Y	non	1	10987	less.typical	NGF	ANGF6.wav	72	0	18	18	less typical	M
23	HG	71.757	masculin	6Y	non	0		less.typical	PPT	APPTF1.wav	72	0	18	18	less typical	M
23	HG	71.757	masculin	6Y	non	1	5837	less.typical	PPT	BPPTF4.wav	72	0	18	18	less typical	M
23	HG	71.757	masculin	6Y	non	0		less.typical	PT	BPTF6.wav	72	0	18	18	less typical	M
23	HG	71.757	masculin	6Y	non	0		less.typical	NGF	ANGF16.wav	72	0	18	18	less typical	M
23	HG	71.757	masculin	6Y	non	0		less.typical	NGF	BNGF17.wav	72	0	18	18	less typical	M
23	HG	71.757	masculin	6Y	non	1	11438	less.typical	PPT	APPTF9.wav	72	0	18	18	less typical	M
23	HG	71.757	masculin	6Y	non	0		less.typical	NGF	BNGF7.wav	72	0	18	18	less typical	M
23	HG	71.757	masculin	6Y	non	0		less.typical	PT	APTF3.wav	72	0	18	18	less typical	M
23	HG	71.757	masculin	6Y	non	0		less.typical	NGF	BNGF8.wav	72	0	18	18	less typical	M
23	HG	71.757	masculin	6Y	non	0		less.typical	PPT	APPTF6.wav	72	0	18	18	less typical	M
23	HG	71.757	masculin	6Y	non	0		less.typical	NGF	ANGF12.wav	72	0	18	18	less typical	M
23	HG	71.757	masculin	6Y	non	1	12043	less.typical	NGF	BNGF13.wav	72	0	18	18	less typical	M
23	HG	71.757	masculin	6Y	non	0		less.typical	NGF	ANGF8.wav	72	0	18	18	less typical	M
23	HG	71.757	masculin	6Y	non	1	14848	less.typical	NGF	BNGF6.wav	72	0	18	18	less typical	M
23	HG	71.757	masculin	6Y	non	0		less.typical	PT	BPTF1.wav	72	0	18	18	less typical	M
23	HG	71.757	masculin	6Y	non	0		less.typical	PPT	APPTF7.wav	72	0	18	18	less typical	M
23	HG	71.757	masculin	6Y	non	0		less.typical	PT	BPTF7.wav	72	0	18	18	less typical	M
23	HG	71.757	masculin	6Y	non	0		less.typical	PPT	APPTF2.wav	72	0	18	18	less typical	M
23	HG	71.757	masculin	6Y	non	1	13317	less.typical	NGF	BNGF10.wav	72	0	18	18	less typical	M
23	HG	71.757	masculin	6Y	non	0		less.typical	PPT	BPPTF2.wav	72	0	18	18	less typical	M
23	HG	71.757	masculin	6Y	non	0		less.typical	PT	BPTF9.wav	72	0	18	18	less typical	M
23	HG	71.757	masculin	6Y	non	1	14439	less.typical	NGF	ANGF18.wav	72	0	18	18	less typical	M
23	HG	71.757	masculin	6Y	non	0		less.typical	NGF	ANGF18.wav	72	0	18	18	less typical	M
23	HG	71.757	masculin	6Y	non	0		less.typical	NGF	BNGF12.wav	72	0	18	18	less typical	M
23	HG	71.757	masculin	6Y	non	0		less.typical	NGF	ANGF14.wav	72	0	18	18	less typical	M
23	HG	71.757	masculin	6Y	non	1	14147	less.typical	NGF	ANGF15.wav	72	0	18	18	less typical	M
23	HG	71.757	masculin	6Y	non	0		less.typical	PPT	APPTF5.wav	72	0	18	18	less typical	M
23	HG	71.757	masculin	6Y	non	1	7996	less.typical	PT	APTF5.wav	72	0	18	18	less typical	M
23	HG	71.757	masculin	6Y	non	1	12250	less.typical	NGF	ANGF4.wav	72	0	18	18	less typical	M
23	HG	71.757	masculin	6Y	non	1	10742	less.typical	NGF	BNGF16.wav	72	0	18	18	less typical	M
23	HG	71.757	masculin	6Y	non	0		less.typical	NGF	BNGF15.wav	72	0	18	18	less typical	M
23	HG	71.757	masculin	6Y	non	0		less.typical	NGF	BNGF6.wav	72	0	18	18	less typical	M
23	HG	71.757	masculin	6Y	non	1	11045	less.typical	NGF	BNGF18.wav	72	0	18	18	less typical	M
23	HG	71.757	masculin	6Y	non	1	6506	less.typical	PT	BPTF2.wav	72	0	18	18	less typical	M
23	HG	71.757	masculin	6Y	non	1	11176	less.typical	NGF	BNGF14.wav	72	0	18	18	less typical	M
23	HG	71.757	masculin	6Y	non	1	13064	less.typical	NGF	ANGF5.wav	72	0	18	18	less typical	M
23	HG	71.757	masculin	6Y	non	1	9507	less.typical	NGF	ANGF14.wav	72	0	18	18	less typical	M
23	HG	71.757	masculin	6Y	non	0		less.typical	PPT	APPTF3.wav	72	0	18	18	less typical	M
23	HG	71.757	masculin	6Y	non	0		less.typical	NGF	ANGF9.wav	72	0	18	18	less typical	M
23	HG	71.757	masculin	6Y	non	1	7145	less.typical	PPT	BPPTF1.wav	72	0	18	18	less typical	M
23	HG	71.757	masculin	6Y	non	1	11215	less.typical	NGF	BNGF2.wav	72	0	18	18	less typical	M
23	HG	71.757	masculin	6Y	non	1	10620	less.typical	NGF	ANGF16.wav	72	0	18	18	less typical	M
23	HG	71.757	masculin	6Y	non	1	6149	less.typical	PT	APTF9.wav	72	0	18	18	less typical	M
23	HG	71.757	masculin	6Y	non	1	6220	less.typical	PT	BPTF5.wav	72	0	18	18	less typical	M
23	HG	71.757	masculin	6Y	non	1	11986	less.typical	NGF	ANGF10.wav	72	0	18	18	less typical	M
23	HG	71.757	masculin	6Y	non	0		less.typical	NGF	BNGF4.wav	72	0	18	18	less typical	M
23	HG	71.757	masculin	6Y	non	0		less.typical	PPT	BPPTF9.wav	72	0	18	18	less typical	M
23	HG	71.757	masculin	6Y	non	1	7035	less.typical	PPT	BPPTF3.wav	72	0	18	18	less typical	M
23	HG	71.757	masculin	6Y	non	1	13601	less.typical	NGF	BNGF3.wav	72	0	18	18	less typical	M
23	HG	71.757	masculin	6Y	non	1	10843	less.typical	NGF	BNGF5.wav	72	0	18	18	less typical	M
23	HG	71.757	masculin	6Y	non	1	10322	less.typical	NGF	BNGF4.wav	72	0	18	18	less typical	M
23	HG	71.757	masculin	6Y	non	1	11824	less.typical	NGF	ANGF2.wav	72	0	18	18	less typical	M
23	HG	71.757	masculin	6Y	non	1	11692	less.typical	NGF	ANGF8.wav	72	0	18	18	less typical	M
23	HG	71.757	masculin	6Y	non	1	12938	less.typical	NGF	ANGF1.wav	72	0	18	18	less typical	M
23	HG	71.757	masculin	6Y	non	1	7428	less.typical	PT	APTF2.wav	72	0	18	18	less typical	M
23	HG	71.757	masculin	6Y	non	0		less.typical	PT	BPTF8.wav	72	0	18	18	less typical	M
23	HG	71.757	masculin	6Y	non	1	9481	less.typical	NGF	BNGF8.wav	72	0	18	18	less typical	M
23	HG	71.757	masculin	6Y	non	0		less.typical	NGF	BNGF13.wav	72	0	18	18	less typical	M
23	HG	71.757	masculin	6Y	non	0		less.typical	NGF	ANGF2.wav	72	0	18	18	less typical	M
23	HG	71.757	masculin	6Y	non	1	11583	less.typical	NGF	ANGF7.wav	72	0	18	18	less typical	M
23	HG	71.757	masculin	6Y	non	0		less.typical	NGF	BNGF10.wav	72	0	18	18	less typical	M
23	HG	71.757	masculin	6Y	non	1	8982	less.typical	PPT	BPPTF8.wav	72	0	18	18	less typical	M
23	HG	71.757	masculin	6Y	non	0		less.typical	NGF	BNGF3.wav	72	0	18	18	less typical	M
23	HG	71.757	masculin	6Y	non	0		less.typical	NGF	BNGF2.wav	72	0	18	18	less typical	M
23	HG	71.757	masculin	6Y	non	1	16801	less.typical	NGF	BNGF11.wav	72	0	18	18	less typical	M
23	HG	71.757	masculin	6Y	non	1	20122	less.typical	NGF	ANGF12.wav	72	0	18	18	less typical	M
23	HG	71.757	masculin	6Y	non	1	9523	less.typical	PT	APTF8.wav	72	0	18	18	less typical	M
23	HG	71.757	masculin	6Y	non	1	9088	less.typical	NGF	BNGF7.wav	72	0	18	18	less typical	M
23	HG	71.757	masculin	6Y	non	0		less.typical	PT	APTF4.wav	72	0	18	18	less typical	M
23	HG	71.757	masculin	6Y	non	1	11365	less.typical	NGF	ANGF11.wav	72	0	18	18	less typical	M
23	HG	71.757	masculin	6Y	non	0		less.typical	PPT	BPPTF7.wav	72	0	18	18	less typical	M
23	HG	71.757	masculin	6Y	non	1	8444	less.typical	PPT	BPPTF5.wav	72	0	18	18	less typical	M
23	HG	71.757	masculin	6Y	non	0		less.typical	NGF	ANGF5.wav	72	0	18	18	less typical	M
23	HG	71.757	masculin	6Y	non	1	13800	less.typical	NGF	ANGF13.wav	72	0	18	18	less typical	M
23	HG	71.757	masculin	6Y	non	0		less.typical	PPT	APPTF4.wav	72	0	18	18	less typical	M
23	HG	71.757	masculin	6Y	non	1	9595	less.typical	PT	BPTF4.wav	72	0	18	18	less typical	M
23	HG	71.757	masculin	6Y	non	0		less.typical	NGF	BNGF14.wav	72	0	18	18	less typical	M
23	HG	71.757	masculin	6Y	non	1	9362	less.typical	NGF	BNGF12.wav	72	0	18	18	less typical	M
23	HG	71.757	masculin	6Y	non	0		less.typical	NGF	ANGF11.wav	72	0	18	18	less typical	M
23	HG	71.757	masculin	6Y	non	0		less.typical	NGF	ANGF15.wav	72	0	18	18	less typical	M
23	HG	71.757	masculin	6Y	non	0		less.typical	PT	APTF7.wav	72	0	18	18	less typical	M
23	HG	71.757	masculin	6Y	non	0		less.typical	NGF	BNGF16.wav	72	0	18	18	less typical	M
23	HG	71.757	masculin	6Y	non	0		less.typical	NGF	ANGF17.wav	72	0	18	18	less typical	M
23	HG	71.757	masculin	6Y	non	1	9594	less.typical	NGF	BNGF9.wav	72	0	18	18	less typical	M
23	HG	71.757	masculin	6Y	non	0		less.typical	NGF	ANGF6.wav	72	0	18	18	less typical	M
23	HG	71.757	masculin	6Y	non	1	9934	less.typical	NGF	BNGF15.wav	72	0	18	18	less typical	M
25	HG	98.4	masculin	8Y	non	0		less.typical	NGF	ANGF11.wav	72	0	18	18	less typical	M
25	HG	98.4	masculin	8Y	non	0		less.typical	NGF	ANGF10.wav	72	0	18	18	less typical	M
25	HG	98.4	masculin	8Y	non	0		less.typical	NGF	BNGF15.wav	72	0	18	18	less typical	M
25	HG	98.4	masculin	8Y	non	1	5561	less.typical	PPT	APPTF4.wav	72	0	18	18	less typical	M
25	HG	98.4	masculin	8Y	non	1	9696	less.typical	NGF	ANGF3.wav	72	0	18	18	less typical	M
25	HG	98.4	masculin	8Y	non	1	11100	less.typical	NGF	BNGF1.wav	72	0	18	18	less typical	M
25	HG	98.4	masculin	8Y	non	0		less.typical	NGF	ANGF4.wav	72	0	18	18	less typical	M
25	HG	98.4	masculin	8Y	non	0		less.typical	NGF	BNGF14.wav	72	0	18	18	less typical	M
25	HG	98.4	masculin	8Y	non	0		less.typical	NGF	ANGF17.wav	72	0	18	18	less typical	M
25	HG	98.4	masculin	8Y	non	1	5604	less.typical	PPT	APPTF5.wav	72	0	18	18	less typical	M
25	HG	98.4	masculin	8Y	non	1	11113	less.typical	NGF	BNGF2.wav	72	0	18	18	less typical	M
25	HG	98.4	masculin	8Y	non	0		less.typical	NGF	ANGF8.wav	72	0	18	18	less typical	M
25	HG	98.4	masculin	8Y	non	1	4936	less.typical	PT	APTF1.wav	72	0	18	18	less typical	M
25	HG	98.4	masculin	8Y	non	1	9805	less.typical	NGF	ANGF8.wav	72	0	18	18	less typical	M
25	HG	98.4	masculin	8Y	non	0		less.typical	NGF	ANGF16.wav	72	0	18	18	less typical	M
25	HG	98.4	masculin	8Y	non	1	11305	less.typical	NGF	ANGF10.wav	72	0	18	18	less typical	M
25	HG	98.4	masculin	8Y	non	1	5027	less.typical	PPT	BPPTF7.wav	72	0	18	18	less typical	M
25	HG	98.4	masculin	8Y	non	0		less.typical	NGF	ANGF6.wav	72	0	18	18	less typical	M
25	HG	98.4	masculin	8Y	non	1	9805	less.typical	NGF	ANGF14.wav	72	0	18	18	less typical	M
25	HG	98.4	masculin	8Y	non	0		less.typical	PPT	APPTF9.wav	72	0	18	18	less typical	M
25	HG	98.4	masculin	8Y	non	1	9553	less.typical	NGF	BNGF8.wav	72	0	18	18	less typical	M
25	HG	98.4	masculin	8Y	non	0		less.typical	NGF	BNGF11.wav	72	0	18	18	less typical	M
25	HG	98.4	masculin	8Y	non	1	6134	less.typical	PT	APTF5.wav	72	0	18	18	less typical	M
25	HG	98.4	masculin	8Y	non	1	10071	less.typical	NGF	BNGF18.wav	72	0	18	18	less typical	M
25	HG	98.4	masculin	8Y	non	1	10902	less.typical	NGF	ANGF11.wav	72	0	18	18	less typical	M
25	HG	98.4	masculin	8Y	non	1	6288	less.typical	PPT	BPPTF6.wav	72	0	18	18	less typical	M
25	HG	98.4	masculin	8Y	non	0		less.typical	NGF	ANGF13.wav	72	0	18	18	less typical	M
25	HG	98.4	masculin	8Y	non	1	9398	less.typical	NGF	BNGF4.wav	72	0	18	18	less typical	M
25	HG	98.4	masculin	8Y	non	0		less.typical	NGF	BNGF10.wav	72	0	18	18	less typical	M
25	HG	98.4	masculin	8Y	non	1	11608	less.typical	NGF	ANGF18.wav	72	0	18	18	less typical	M
25	HG	98.4	masculin	8Y	non	0		less.typical	NGF	BNGF5.wav	72	0	18	18	less typical	M
25	HG	98.4	masculin	8Y	non	0		less.typical	PT	BPTF6.wav	72	0	18	18	less typical	M
25	HG	98.4	masculin	8Y	non	0		less.typical	NGF	BNGF18.wav	72	0	18	18	less typical	M
25	HG	98.4	masculin	8Y	non	1	4764	less.typical	PT	BPTF8.wav	72	0	18	18	less typical	M
25	HG	98.4	masculin	8Y	non	1	7538	less.typical	PPT	APPTF6.wav	72	0	18	18	less typical	M
25	HG	98.4	masculin	8Y	non	1	10178	less.typical	NGF	ANGF17.wav	72	0	18	18	less typical	M
25	HG	98.4	masculin	8Y	non	0		less.typical	NGF	BNGF3.wav	72	0	18	18	less typical	M
25	HG	98.4	masculin	8Y	non	0		less.typical	NGF	ANGF5.wav	72	0	18	18	less typical	M
25	HG	98.4	masculin	8Y	non	1	5740	less.typical	PT	BPTF7.wav	72	0	18	18	less typical	M
25	HG	98.4	masculin	8Y	non	1	4919	less.typical	PPT	APPTF1.wav	72	0	18	18	less typical	M
25	HG	98.4	masculin	8Y	non	1	6974	less.typical	PPT	BPPTF5.wav	72	0	18	18	less typical	M
25	HG	98.4	masculin	8Y	non	0		less.typical	NGF	ANGF15.wav	72	0	18	18	less typical	M
25	HG	98.4	masculin	8Y	non	1	10116	less.typical	NGF	ANGF5.wav	72	0	18	18	less typical	M
25	HG	98.4	masculin	8Y	non	1	10293	less.typical	NGF	BNGF16.wav	72	0	18	18	less typical	M
25	HG	98.4	masculin	8Y	non	1	13278	less.typical	NGF	ANGF9.wav	72	0	18	18	less typical	M
25	HG	98.4	masculin	8Y	non	0		less.typical	NGF	ANGF7.wav	72	0	18	18	less typical	M
25	HG	98.4	masculin	8Y	non	0		less.typical	PPT	BPPTF8.wav	72	0	18	18	less typical	M
25	HG	98.4	masculin	8Y	non	1	4632	less.typical	PT	APTF4.wav	72	0	18	18	less typical	M
25	HG	98.4	masculin	8Y	non	1	5532	less.typical	PPT	APPTF2.wav	72	0	18	18	less typical	M
25	HG	98.4	masculin	8Y	non	1	9387	less.typical	NGF	ANGF2.wav	72	0	18	18	less typical	M
25	HG	98.4	masculin	8Y	non	1	12827	less.typical	NGF	ANGF15.wav	72	0	18	18	less typical	M
25	HG	98.4	masculin	8Y	non	1	4941	less.typical	PT	BPTF2.wav	72	0	18	18	less typical	M
25	HG	98.4	masculin	8Y	non	1	9310	less.typical	NGF	BNGF5.wav	72	0	18	18	less typical	M
25	HG	98.4	masculin	8Y	non	0		less.typical	NGF	BNGF1.wav	72	0	18	18	less typical	M
25	HG	98.4	masculin	8Y	non	1	5436	less.typical	PT	APTF3.wav	72	0	18	18	less typical	M
25	HG	98.4	masculin	8Y	non	1	10280	less.typical	NGF	BNGF11.wav	72	0	18	18	less typical	M
25	HG	98.4	masculin	8Y	non	1	10128	less.typical	NGF	ANGF13.wav	72	0	18	18	less typical	M
25	HG	98.4	masculin	8Y	non	1	4900	less.typical	PPT	APPTF8.wav	72	0	18	18	less typical	M
25	HG	98.4	masculin	8Y	non	1	10013	less.typical	NGF	BNGF13.wav	72	0	18	18	less typical	M
25	HG	98.4	masculin	8Y	non	1	5505	less.typical	PT	BPTF3.wav	72	0	18	18	less typical	M
25	HG	98.4	masculin	8Y	non	0		less.typical	NGF	ANGF3.wav	72	0	18	18	less typical	M
25	HG	98.4	masculin	8Y	non	0		less.typical	NGF	BNGF2.wav	72	0	18	18	less typical	M
25	HG	98.4	masculin	8Y	non	1	10339	less.typical	NGF	ANGF1.wav	72	0	18	18	less typical	M
25	HG	98.4	masculin	8Y	non	1	11672	less.typical	NGF	BNGF3.wav	72	0	18	18	less typical	M
25	HG	98.4	masculin	8Y	non	1	5828	less.typical	PT	BPTF1.wav	72	0	18	18	less typical	M
25	HG	98.4	masculin	8Y	non	1	5919	less.typical	PT	APTF6.wav	72	0	18	18	less typical	M
25	HG	98.4	masculin	8Y	non	1	4885	less.typical	PPT	APPTF3.wav	72	0	18	18	less typical	M
25	HG	98.4	masculin	8Y	non	1	4411	less.typical	PPT	BPPTF1.wav	72	0	18	18	less typical	M
25	HG	98.4	masculin	8Y	non	0		less.typical	NGF	BNGF13.wav	72	0	18	18	less typical	M
25	HG	98.4	masculin	8Y	non	1	6150	less.typical	PT	APTF9.wav	72	0	18	18	less typical	M
25	HG	98.4	masculin	8Y	non	0		less.typical	NGF	ANGF14.wav	72	0	18	18	less typical	M
25	HG	98.4	masculin	8Y	non	1	9317	less.typical	NGF	BNGF7.wav	72	0	18	18	less typical	M
25	HG	98.4	masculin	8Y	non	0		less.typical	NGF	BNGF4.wav	72	0	18	18	less typical	M
25	HG	98.4	masculin	8Y	non	0		less.typical	NGF	ANGF12.wav	72	0	18	18	less typical	M
25	HG	98.4	masculin	8Y	non	0		less.typical	NGF	ANGF1.wav	72	0	18	18	less typical	M
25	HG	98.4	masculin	8Y	non	1	5923	less.typical	PT	APTF8.wav	72	0	18	18	less typical	M
25	HG	98.4	masculin	8Y	non	1	10333	less.typical	NGF	ANGF7.wav	72	0	18	18	less typical	M
25	HG	98.4	masculin	8Y	non	1	9448	less.typical	NGF	BNGF6.wav	72	0	18	18	less typical	M
25	HG	98.4	masculin	8Y	non	0		less.typical	NGF	BNGF17.wav	72	0	18	18	less typical	M
25	HG	98.4	masculin	8Y	non	1	12450	less.typical	NGF	BNGF17.wav	72	0	18	18	less typical	M
25	HG	98.4	masculin	8Y	non	1	5326	less.typical	PPT	BPPTF3.wav	72	0	18	18	less typical	M
25	HG	98.4	masculin	8Y	non	0		less.typical	NGF	BNGF16.wav	72	0	18	18	less typical	M
25	HG	98.4	masculin	8Y	non	0		less.typical	NGF	ANGF18.wav	72	0	18	18	less typical	M
25	HG	98.4	masculin	8Y	non	1	4858	less.typical	PT	APTF7.wav	72	0	18	18	less typical	M
25	HG	98.4	masculin	8Y	non	0		less.typical	NGF	BNGF12.wav	72	0	18	18	less typical	M
25	HG	98.4	masculin	8Y	non	1	10529	less.typical	NGF	BNGF10.wav	72	0	18	18	less typical	M
25	HG	98.4	masculin	8Y	non	0		less.typical	NGF	BNGF9.wav	72	0	18	18	less typical	M
25	HG	98.4	masculin	8Y	non	1	5395	less.typical	PT	BPTF9.wav	72	0	18	18	less typical	M
25	HG	98.4	masculin	8Y	non	0		less.typical	NGF	BNGF7.wav	72	0	18	18	less typical	M
25	HG	98.4	masculin	8Y	non	1	6899	less.typical	PPT	BPPTF9.wav	72	0	18	18	less typical	M
25	HG	98.4	masculin	8Y	non	1	9445	less.typical	NGF	BNGF15.wav	72	0	18	18	less typical	M
25	HG	98.4	masculin	8Y	non	1	4921	less.typical	PPT	APPTF7.wav	72	0	18	18	less typical	M
25	HG	98.4	masculin	8Y	non	1	8807	less.typical	NGF	ANGF6.wav	72	0	18	18	less typical	M
25	HG	98.4	masculin	8Y	non	0		less.typical	NGF	BNGF6.wav	72	0	18	18	less typical	M
25	HG	98.4	masculin	8Y	non	0		less.typical	NGF	ANGF9.wav	72	0	18	18	less typical	M
25	HG	98.4	masculin	8Y	non	1	6917	less.typical	PT	BPTF5.wav	72	0	18	18	less typical	M
25	HG	98.4	masculin	8Y	non	1	9764	less.typical	NGF	ANGF12.wav	72	0	18	18	less typical	M
25	HG	98.4	masculin	8Y	non	1	9994	less.typical	NGF	ANGF16.wav	72	0	18	18	less typical	M
25	HG	98.4	masculin	8Y	non	0		less.typical	NGF	BNGF8.wav	72	0	18	18	less typical	M
25	HG	98.4	masculin	8Y	non	0		less.typical	NGF	ANGF2.wav	72	0	18	18	less typical	M
25	HG	98.4	masculin	8Y	non	1	6675	less.typical	PT	APTF2.wav	72	0	18	18	less typical	M
25	HG	98.4	masculin	8Y	non	1	5316	less.typical	PT	BPTF4.wav	72	0	18	18	less typical	M
25	HG	98.4	masculin	8Y	non	1	10961	less.typical	NGF	BNGF9.wav	72	0	18	18	less typical	M
25	HG	98.4	masculin	8Y	non	1	11595	less.typical	NGF	BNGF14.wav	72	0	18	18	less typical	M
25	HG	98.4	masculin	8Y	non	1	8220	less.typical	NGF	BNGF12.wav	72	0	18	18	less typical	M
25	HG	98.4	masculin	8Y	non	0		less.typical	PPT	BPPTF4.wav	72	0	18	18	less typical	M
25	HG	98.4	masculin	8Y	non	1	7022	less.typical	PPT	BPPTF2.wav	72	0	18	18	less typical	M
25	HG	98.4	masculin	8Y	non	1	11264	less.typical	NGF	ANGF4.wav	72	0	18	18	less typical	M
27	HG	97.1333	masculin	8Y	non	0		less.typical	NGF	ANGF12.wav	72	0	18	18	less typical	M
27	HG	97.1333	masculin	8Y	non	0		less.typical	PPT	APPTF8.wav	72	0	18	18	less typical	M
27	HG	97.1333	masculin	8Y	non	0		less.typical	NGF	ANGF10.wav	72	0	18	18	less typical	M
27	HG	97.1333	masculin	8Y	non	0		less.typical	NGF	BNGF18.wav	72	0	18	18	less typical	M
27	HG	97.1333	masculin	8Y	non	0		less.typical	NGF	BNGF7.wav	72	0	18	18	less typical	M
27	HG	97.1333	masculin	8Y	non	1	12588	less.typical	NGF	BNGF3.wav	72	0	18	18	less typical	M
27	HG	97.1333	masculin	8Y	non	0		less.typical	NGF	ANGF9.wav	72	0	18	18	less typical	M
27	HG	97.1333	masculin	8Y	non	1	7020	less.typical	PPT	APPTF9.wav	72	0	18	18	less typical	M
27	HG	97.1333	masculin	8Y	non	0		less.typical	PT	BPTF6.wav	72	0	18	18	less typical	M
27	HG	97.1333	masculin	8Y	non	0		less.typical	PT	APTF3.wav	72	0	18	18	less typical	M
27	HG	97.1333	masculin	8Y	non	1	10389	less.typical	NGF	ANGF5.wav	72	0	18	18	less typical	M
27	HG	97.1333	masculin	8Y	non	0		less.typical	NGF	BNGF2.wav	72	0	18	18	less typical	M
27	HG	97.1333	masculin	8Y	non	0		less.typical	NGF	ANGF7.wav	72	0	18	18	less typical	M
27	HG	97.1333	masculin	8Y	non	1	10113	less.typical	NGF	BNGF15.wav	72	0	18	18	less typical	M
27	HG	97.1333	masculin	8Y	non	0		less.typical	NGF	BNGF6.wav	72	0	18	18	less typical	M
27	HG	97.1333	masculin	8Y	non	0		less.typical	NGF	BNGF12.wav	72	0	18	18	less typical	M
27	HG	97.1333	masculin	8Y	non	1	9973	less.typical	NGF	ANGF12.wav	72	0	18	18	less typical	M
27	HG	97.1333	masculin	8Y	non	0		less.typical	PPT	APPTF4.wav	72	0	18	18	less typical	M
27	HG	97.1333	masculin	8Y	non	1	11978	less.typical	NGF	BNGF17.wav	72	0	18	18	less typical	M
27	HG	97.1333	masculin	8Y	non	1	10504	less.typical	NGF	ANGF11.wav	72	0	18	18	less typical	M
27	HG	97.1333	masculin	8Y	non	0		less.typical	PT	BPTF9.wav	72	0	18	18	less typical	M
27	HG	97.1333	masculin	8Y	non	1	12296	less.typical	NGF	ANGF17.wav	72	0	18	18	less typical	M
27	HG	97.1333	masculin	8Y	non	0		less.typical	PT	BPTF3.wav	72	0	18	18	less typical	M
27	HG	97.1333	masculin	8Y	non	1	11288	less.typical	NGF	ANGF8.wav	72	0	18	18	less typical	M
27	HG	97.1333	masculin	8Y	non	1	10743	less.typical	NGF	BNGF16.wav	72	0	18	18	less typical	M
27	HG	97.1333	masculin	8Y	non	0		less.typical	NGF	BNGF16.wav	72	0	18	18	less typical	M
27	HG	97.1333	masculin	8Y	non	0		less.typical	NGF	ANGF3.wav	72	0	18	18	less typical	M
27	HG	97.1333	masculin	8Y	non	1	10543	less.typical	NGF	BNGF2.wav	72	0	18	18	less typical	M
27	HG	97.1333	masculin	8Y	non	0		less.typical	NGF	BNGF14.wav	72	0	18	18	less typical	M
27	HG	97.1333	masculin	8Y	non	1	14330	less.typical	PT	APTF1.wav	72	0	18	18	less typical	M
27	HG	97.1333	masculin	8Y	non	1	10672	less.typical	NGF	BNGF18.wav	72	0	18	18	less typical	M
27	HG	97.1333	masculin	8Y	non	0		less.typical	PPT	BPPTF2.wav	72	0	18	18	less typical	M
27	HG	97.1333	masculin	8Y	non	0		less.typical	NGF	BNGF11.wav	72	0	18	18	less typical	M
27	HG	97.1333	masculin	8Y	non	1	10109	less.typical	NGF	BNGF8.wav	72	0	18	18	less typical	M
27	HG	97.1333	masculin	8Y	non	1	6085	less.typical	PT	BPTF1.wav	72	0	18	18	less typical	M
27	HG	97.1333	masculin	8Y	non	0		less.typical	NGF	ANGF4.wav	72	0	18	18	less typical	M
27	HG	97.1333	masculin	8Y	non	0		less.typical	NGF	ANGF11.wav	72	0	18	18	less typical	M
27	HG	97.1333	masculin	8Y	non	1	12082	less.typical	NGF	BNGF1.wav	72	0	18	18	less typical	M
27	HG	97.1333	masculin	8Y	non	1	11634	less.typical	NGF	BNGF14.wav	72	0	18	18	less typical	M
27	HG	97.1333	masculin	8Y	non	0		less.typical	NGF	ANGF13.wav	72	0	18	18	less typical	M
27	HG	97.1333	masculin	8Y	non	0		less.typical	NGF	BNGF1.wav	72	0	18	18	less typical	M
27	HG	97.1333	masculin	8Y	non	0		less.typical	PT	APTF9.wav	72	0	18	18	less typical	M
27	HG	97.1333	masculin	8Y	non	1	10513	less.typical	NGF	BNGF13.wav	72	0	18	18	less typical	M
27	HG	97.1333	masculin	8Y	non	0		less.typical	NGF	BNGF5.wav	72	0	18	18	less typical	M
27	HG	97.1333	masculin	8Y	non	0		less.typical	PPT	BPPTF6.wav	72	0	18	18	less typical	M
27	HG	97.1333	masculin	8Y	non	0		less.typical	PT	BPTF8.wav	72	0	18	18	less typical	M
27	HG	97.1333	masculin	8Y	non	0		less.typical	NGF	ANGF18.wav	72	0	18	18	less typical	M
27	HG	97.1333	masculin	8Y	non	1	10345	less.typical	NGF	ANGF2.wav	72	0	18	18	less typical	M
27	HG	97.1333	masculin	8Y	non	0		less.typical	NGF	ANGF8.wav	72	0	18	18	less typical	M
27	HG	97.1333	masculin	8Y	non	1	10656	less.typical	NGF	BNGF9.wav	72	0	18	18	less typical	M
27	HG	97.1333	masculin	8Y	non	1	5736	less.typical	PT	BPTF2.wav	72	0	18	18	less typical	M
27	HG	97.1333	masculin	8Y	non	0		less.typical	PPT	APPTF3.wav	72	0	18	18	less typical	M
27	HG	97.1333	masculin	8Y	non	0		less.typical	NGF	BNGF10.wav	72	0	18	18	less typical	M
27	HG	97.1333	masculin	8Y	non	1	9169	less.typical	NGF	BNGF4.wav	72	0	18	18	less typical	M
27	HG	97.1333	masculin	8Y	non	0		less.typical	NGF	ANGF14.wav	72	0	18	18	less typical	M
27	HG	97.1333	masculin	8Y	non	0		less.typical	PPT	APPTF6.wav	72	0	18	18	less typical	M
27	HG	97.1333	masculin	8Y	non	1	12505	less.typical	NGF	ANGF15.wav	72	0	18	18	less typical	M
27	HG	97.1333	masculin	8Y	non	0		less.typical	NGF	ANGF2.wav	72	0	18	18	less typical	M
27	HG	97.1333	masculin	8Y	non	1	42531	less.typical	PPT	BPPTF5.wav	72	0	18	18	less typical	M
27	HG	97.1333	masculin	8Y	non	0		less.typical	PT	APTF7.wav	72	0	18	18	less typical	M
27	HG	97.1333	masculin	8Y	non	0		less.typical	PPT	BPPTF7.wav	72	0	18	18	less typical	M
27	HG	97.1333	masculin	8Y	non	0		less.typical	NGF	BNGF8.wav	72	0	18	18	less typical	M
27	HG	97.1333	masculin	8Y	non	1	10078	less.typical	NGF	ANGF3.wav	72	0	18	18	less typical	M
27	HG	97.1333	masculin	8Y	non	0		less.typical	PPT	BPPTF3.wav	72	0	18	18	less typical	M
27	HG	97.1333	masculin	8Y	non	1	10170	less.typical	NGF	ANGF16.wav	72	0	18	18	less typical	M
27	HG	97.1333	masculin	8Y	non	1	6552	less.typical	PPT	BPPTF4.wav	72	0	18	18	less typical	M
27	HG	97.1333	masculin	8Y	non	0		less.typical	NGF	ANGF1.wav	72	0	18	18	less typical	M
27	HG	97.1333	masculin	8Y	non	1	8222	less.typical	NGF	BNGF12.wav	72	0	18	18	less typical	M
27	HG	97.1333	masculin	8Y	non	1	9794	less.typical	NGF	BNGF11.wav	72	0	18	18	less typical	M
27	HG	97.1333	masculin	8Y	non	0		less.typical	NGF	BNGF9.wav	72	0	18	18	less typical	M
27	HG	97.1333	masculin	8Y	non	0		less.typical	NGF	BNGF4.wav	72	0	18	18	less typical	M
27	HG	97.1333	masculin	8Y	non	1	5397	less.typical	PPT	BPPTF1.wav	72	0	18	18	less typical	M
27	HG	97.1333	masculin	8Y	non	0		less.typical	PT	APTF5.wav	72	0	18	18	less typical	M
27	HG	97.1333	masculin	8Y	non	1	6567	less.typical	PPT	APPTF7.wav	72	0	18	18	less typical	M
27	HG	97.1333	masculin	8Y	non	0		less.typical	NGF	BNGF3.wav	72	0	18	18	less typical	M
27	HG	97.1333	masculin	8Y	non	0		less.typical	PT	BPTF5.wav	72	0	18	18	less typical	M
27	HG	97.1333	masculin	8Y	non	1	11147	less.typical	NGF	ANGF13.wav	72	0	18	18	less typical	M
27	HG	97.1333	masculin	8Y	non	1	11569	less.typical	NGF	ANGF4.wav	72	0	18	18	less typical	M
27	HG	97.1333	masculin	8Y	non	0		less.typical	NGF	ANGF5.wav	72	0	18	18	less typical	M
27	HG	97.1333	masculin	8Y	non	0		less.typical	PPT	BPPTF9.wav	72	0	18	18	less typical	M
27	HG	97.1333	masculin	8Y	non	1	11443	less.typical	NGF	ANGF10.wav	72	0	18	18	less typical	M
27	HG	97.1333	masculin	8Y	non	0		less.typical	NGF	ANGF6.wav	72	0	18	18	less typical	M
27	HG	97.1333	masculin	8Y	non	0		less.typical	NGF	BNGF13.wav	72	0	18	18	less typical	M
27	HG	97.1333	masculin	8Y	non	0		less.typical	PT	APTF4.wav	72	0	18	18	less typical	M
27	HG	97.1333	masculin	8Y	non	1	7036	less.typical	PPT	APPTF1.wav	72	0	18	18	less typical	M
27	HG	97.1333	masculin	8Y	non	1	11872	less.typical	NGF	ANGF18.wav	72	0	18	18	less typical	M
27	HG	97.1333	masculin	8Y	non	0		less.typical	NGF	ANGF16.wav	72	0	18	18	less typical	M
27	HG	97.1333	masculin	8Y	non	1	10898	less.typical	NGF	ANGF1.wav	72	0	18	18	less typical	M
27	HG	97.1333	masculin	8Y	non	0		less.typical	NGF	BNGF17.wav	72	0	18	18	less typical	M
27	HG	97.1333	masculin	8Y	non	1	12891	less.typical	NGF	ANGF9.wav	72	0	18	18	less typical	M
27	HG	97.1333	masculin	8Y	non	1	11332	less.typical	NGF	ANGF7.wav	72	0	18	18	less typical	M
27	HG	97.1333	masculin	8Y	non	0		less.typical	PT	BPTF4.wav	72	0	18	18	less typical	M
27	HG	97.1333	masculin	8Y	non	0		less.typical	NGF	ANGF17.wav	72	0	18	18	less typical	M
27	HG	97.1333	masculin	8Y	non	1	1128	less.typical	PT	APTF6.wav	72	0	18	18	less typical	M
27	HG	97.1333	masculin	8Y	non	1	9117	less.typical	NGF	BNGF7.wav	72	0	18	18	less typical	M
27	HG	97.1333	masculin	8Y	non	0		less.typical	NGF	ANGF15.wav	72	0	18	18	less typical	M
27	HG	97.1333	masculin	8Y	non	1	8952	less.typical	NGF	BNGF5.wav	72	0	18	18	less typical	M
27	HG	97.1333	masculin	8Y	non	1	11540	less.typical	NGF	BNGF10.wav	72	0	18	18	less typical	M
27	HG	97.1333	masculin	8Y	non	0		less.typical	NGF	BNGF15.wav	72	0	18	18	less typical	M
27	HG	97.1333	masculin	8Y	non	1	9123	less.typical	NGF	BNGF6.wav	72	0	18	18	less typical	M
27	HG	97.1333	masculin	8Y	non	0		less.typical	PT	APTF2.wav	72	0	18	18	less typical	M
27	HG	97.1333	masculin	8Y	non	1	10162	less.typical	NGF	ANGF6.wav	72	0	18	18	less typical	M
27	HG	97.1333	masculin	8Y	non	0		less.typical	PT	BPTF7.wav	72	0	18	18	less typical	M
27	HG	97.1333	masculin	8Y	non	0		less.typical	PT	APTF8.wav	72	0	18	18	less typical	M
27	HG	97.1333	masculin	8Y	non	1	11079	less.typical	NGF	ANGF14.wav	72	0	18	18	less typical	M
27	HG	97.1333	masculin	8Y	non	0		less.typical	PPT	APPTF5.wav	72	0	18	18	less typical	M
27	HG	97.1333	masculin	8Y	non	0		less.typical	PPT	APPTF2.wav	72	0	18	18	less typical	M
27	HG	97.1333	masculin	8Y	non	0		less.typical	PPT	BPPTF8.wav	72	0	18	18	less typical	M
29	HG	93.5968	féminin	8Y	non	1	11132	less.typical	NGF	ANGF11.wav	72	0	18	18	less typical	F
29	HG	93.5968	féminin	8Y	non	0		less.typical	PT	APTF6.wav	72	0	18	18	less typical	F
29	HG	93.5968	féminin	8Y	non	0		less.typical	NGF	BNGF15.wav	72	0	18	18	less typical	F
29	HG	93.5968	féminin	8Y	non	0		less.typical	NGF	ANGF1.wav	72	0	18	18	less typical	F
29	HG	93.5968	féminin	8Y	non	1	9139	less.typical	PT	APTF5.wav	72	0	18	18	less typical	F
29	HG	93.5968	féminin	8Y	non	0		less.typical	PPT	BPPTF1.wav	72	0	18	18	less typical	F
29	HG	93.5968	féminin	8Y	non	1	12375	less.typical	NGF	ANGF13.wav	72	0	18	18	less typical	F
29	HG	93.5968	féminin	8Y	non	0		less.typical	NGF	ANGF5.wav	72	0	18	18	less typical	F
29	HG	93.5968	féminin	8Y	non	1	9227	less.typical	NGF	BNGF8.wav	72	0	18	18	less typical	F
29	HG	93.5968	féminin	8Y	non	0		less.typical	NGF	BNGF10.wav	72	0	18	18	less typical	F
29	HG	93.5968	féminin	8Y	non	0		less.typical	NGF	ANGF11.wav	72	0	18	18	less typical	F
29	HG	93.5968	féminin	8Y	non	0		less.typical	PPT	BPPTF6.wav	72	0	18	18	less typical	F
29	HG	93.5968	féminin	8Y	non	1	15103	less.typical	NGF	ANGF2.wav	72	0	18	18	less typical	F
29	HG	93.5968	féminin	8Y	non	1	17366	less.typical	PT	BPTF3.wav	72	0	18	18	less typical	F
29	HG	93.5968	féminin	8Y	non	0		less.typical	NGF	BNGF11.wav	72	0	18	18	less typical	F
29	HG	93.5968	féminin	8Y	non	1	10696	less.typical	NGF	ANGF3.wav	72	0	18	18	less typical	F
29	HG	93.5968	féminin	8Y	non	0		less.typical	PT	BPTF9.wav	72	0	18	18	less typical	F
29	HG	93.5968	féminin	8Y	non	0		less.typical	NGF	ANGF3.wav	72	0	18	18	less typical	F
29	HG	93.5968	féminin	8Y	non	0		less.typical	NGF	BNGF9.wav	72	0	18	18	less typical	F
29	HG	93.5968	féminin	8Y	non	0		less.typical	NGF	ANGF14.wav	72	0	18	18	less typical	F
29	HG	93.5968	féminin	8Y	non	1	7416	less.typical	PPT	BPPTF7.wav	72	0	18	18	less typical	F
29	HG	93.5968	féminin	8Y	non	1	5390	less.typical	PT	BPTF1.wav	72	0	18	18	less typical	F
29	HG	93.5968	féminin	8Y	non	0		less.typical	PPT	BPPTF2.wav	72	0	18	18	less typical	F
29	HG	93.5968	féminin	8Y	non	1	9401	less.typical	PPT	APPTF1.wav	72	0	18	18	less typical	F
29	HG	93.5968	féminin	8Y	non	0		less.typical	PT	BPTF8.wav	72	0	18	18	less typical	F
29	HG	93.5968	féminin	8Y	non	0		less.typical	PPT	BPPTF8.wav	72	0	18	18	less typical	F
29	HG	93.5968	féminin	8Y	non	1	10025	less.typical	NGF	BNGF4.wav	72	0	18	18	less typical	F
29	HG	93.5968	féminin	8Y	non	0		less.typical	PPT	BPPTF9.wav	72	0	18	18	less typical	F
29	HG	93.5968	féminin	8Y	non	0		less.typical	NGF	ANGF6.wav	72	0	18	18	less typical	F
29	HG	93.5968	féminin	8Y	non	0		less.typical	PT	APTF8.wav	72	0	18	18	less typical	F
29	HG	93.5968	féminin	8Y	non	1	8980	less.typical	NGF	BNGF5.wav	72	0	18	18	less typical	F
29	HG	93.5968	féminin	8Y	non	1	11583	less.typical	NGF	BNGF9.wav	72	0	18	18	less typical	F
29	HG	93.5968	féminin	8Y	non	1	10350	less.typical	NGF	BNGF7.wav	72	0	18	18	less typical	F
29	HG	93.5968	féminin	8Y	non	0		less.typical	NGF	BNGF12.wav	72	0	18	18	less typical	F
29	HG	93.5968	féminin	8Y	non	0		less.typical	PPT	APPTF3.wav	72	0	18	18	less typical	F
29	HG	93.5968	féminin	8Y	non	0		less.typical	NGF	ANGF4.wav	72	0	18	18	less typical	F
29	HG	93.5968	féminin	8Y	non	1	8820	less.typical	NGF	BNGF6.wav	72	0	18	18	less typical	F
29	HG	93.5968	féminin	8Y	non	1	10677	less.typical	NGF	ANGF5.wav	72	0	18	18	less typical	F
29	HG	93.5968	féminin	8Y	non	0		less.typical	NGF	ANGF9.wav	72	0	18	18	less typical	F
29	HG	93.5968	féminin	8Y	non	0		less.typical	NGF	BNGF18.wav	72	0	18	18	less typical	F
29	HG	93.5968	féminin	8Y	non	0		less.typical	PT	APTF1.wav	72	0	18	18	less typical	F
29	HG	93.5968	féminin	8Y	non	1	13168	less.typical	NGF	ANGF7.wav	72	0	18	18	less typical	F
29	HG	93.5968	féminin	8Y	non	1	10119	less.typical	NGF	ANGF14.wav	72	0	18	18	less typical	F
29	HG	93.5968	féminin	8Y	non	0		less.typical	PPT	APPTF5.wav	72	0	18	18	less typical	F
29	HG	93.5968	féminin	8Y	non	1	10356	less.typical	NGF	BNGF16.wav	72	0	18	18	less typical	F
29	HG	93.5968	féminin	8Y	non	0		less.typical	NGF	BNGF7.wav	72	0	18	18	less typical	F
29	HG	93.5968	féminin	8Y	non	0		less.typical	NGF	BNGF4.wav	72	0	18	18	less typical	F
29	HG	93.5968	féminin	8Y	non	0		less.typical	PPT	APPTF6.wav	72	0	18	18	less typical	F
29	HG	93.5968	féminin	8Y	non	0		less.typical	PPT	BPPTF3.wav	72	0	18	18	less typical	F
29	HG	93.5968	féminin	8Y	non	0		less.typical	NGF	BNGF6.wav	72	0	18	18	less typical	F
29	HG	93.5968	féminin	8Y	non	1	11899	less.typical	NGF	BNGF10.wav	72	0	18	18	less typical	F
29	HG	93.5968	féminin	8Y	non	1	11521	less.typical	NGF	ANGF6.wav	72	0	18	18	less typical	F
29	HG	93.5968	féminin	8Y	non	0		less.typical	NGF	ANGF18.wav	72	0	18	18	less typical	F
29	HG	93.5968	féminin	8Y	non	0		less.typical	PT	BPTF7.wav	72	0	18	18	less typical	F
29	HG	93.5968	féminin	8Y	non	1	9789	less.typical	NGF	BNGF11.wav	72	0	18	18	less typical	F
29	HG	93.5968	féminin	8Y	non	0		less.typical	NGF	BNGF13.wav	72	0	18	18	less typical	F
29	HG	93.5968	féminin	8Y	non	1	10615	less.typical	NGF	BNGF2.wav	72	0	18	18	less typical	F
29	HG	93.5968	féminin	8Y	non	0		less.typical	PT	BPTF4.wav	72	0	18	18	less typical	F
29	HG	93.5968	féminin	8Y	non	0		less.typical	PT	BPTF6.wav	72	0	18	18	less typical	F
29	HG	93.5968	féminin	8Y	non	0		less.typical	NGF	BNGF8.wav	72	0	18	18	less typical	F
29	HG	93.5968	féminin	8Y	non	0		less.typical	PPT	APPTF8.wav	72	0	18	18	less typical	F
29	HG	93.5968	féminin	8Y	non	0		less.typical	PT	APTF7.wav	72	0	18	18	less typical	F
29	HG	93.5968	féminin	8Y	non	0		less.typical	PT	APTF4.wav	72	0	18	18	less typical	F
29	HG	93.5968	féminin	8Y	non	1	9358	less.typical	NGF	BNGF15.wav	72	0	18	18	less typical	F
29	HG	93.5968	féminin	8Y	non	1	11180	less.typical	NGF	ANGF8.wav	72	0	18	18	less typical	F
29	HG	93.5968	féminin	8Y	non	1	9631	less.typical	NGF	ANGF12.wav	72	0	18	18	less typical	F
29	HG	93.5968	féminin	8Y	non	1	11832	less.typical	NGF	ANGF4.wav	72	0	18	18	less typical	F
29	HG	93.5968	féminin	8Y	non	0		less.typical	NGF	BNGF14.wav	72	0	18	18	less typical	F
29	HG	93.5968	féminin	8Y	non	0		less.typical	PT	APTF3.wav	72	0	18	18	less typical	F
29	HG	93.5968	féminin	8Y	non	0		less.typical	NGF	ANGF13.wav	72	0	18	18	less typical	F
29	HG	93.5968	féminin	8Y	non	0		less.typical	PPT	APPTF2.wav	72	0	18	18	less typical	F
29	HG	93.5968	féminin	8Y	non	0		less.typical	NGF	ANGF16.wav	72	0	18	18	less typical	F
29	HG	93.5968	féminin	8Y	non	0		less.typical	PPT	APPTF9.wav	72	0	18	18	less typical	F
29	HG	93.5968	féminin	8Y	non	1	10443	less.typical	NGF	BNGF13.wav	72	0	18	18	less typical	F
29	HG	93.5968	féminin	8Y	non	1	10936	less.typical	NGF	ANGF17.wav	72	0	18	18	less typical	F
29	HG	93.5968	féminin	8Y	non	0		less.typical	PT	APTF9.wav	72	0	18	18	less typical	F
29	HG	93.5968	féminin	8Y	non	1	12206	less.typical	NGF	BNGF17.wav	72	0	18	18	less typical	F
29	HG	93.5968	féminin	8Y	non	0		less.typical	NGF	BNGF3.wav	72	0	18	18	less typical	F
29	HG	93.5968	féminin	8Y	non	0		less.typical	PT	BPTF5.wav	72	0	18	18	less typical	F
29	HG	93.5968	féminin	8Y	non	0		less.typical	NGF	ANGF8.wav	72	0	18	18	less typical	F
29	HG	93.5968	féminin	8Y	non	0		less.typical	NGF	ANGF2.wav	72	0	18	18	less typical	F
29	HG	93.5968	féminin	8Y	non	1	12310	less.typical	NGF	BNGF14.wav	72	0	18	18	less typical	F
29	HG	93.5968	féminin	8Y	non	0		less.typical	NGF	ANGF12.wav	72	0	18	18	less typical	F
29	HG	93.5968	féminin	8Y	non	1	14277	less.typical	NGF	ANGF10.wav	72	0	18	18	less typical	F
29	HG	93.5968	féminin	8Y	non	0		less.typical	NGF	BNGF5.wav	72	0	18	18	less typical	F
29	HG	93.5968	féminin	8Y	non	1	12347	less.typical	NGF	BNGF3.wav	72	0	18	18	less typical	F
29	HG	93.5968	féminin	8Y	non	0		less.typical	PPT	APPTF7.wav	72	0	18	18	less typical	F
29	HG	93.5968	féminin	8Y	non	0		less.typical	NGF	ANGF17.wav	72	0	18	18	less typical	F
29	HG	93.5968	féminin	8Y	non	0		less.typical	PPT	APPTF4.wav	72	0	18	18	less typical	F
29	HG	93.5968	féminin	8Y	non	0		less.typical	NGF	BNGF2.wav	72	0	18	18	less typical	F
29	HG	93.5968	féminin	8Y	non	1	12379	less.typical	NGF	ANGF9.wav	72	0	18	18	less typical	F
29	HG	93.5968	féminin	8Y	non	0		less.typical	NGF	BNGF17.wav	72	0	18	18	less typical	F
29	HG	93.5968	féminin	8Y	non	0		less.typical	PPT	BPPTF5.wav	72	0	18	18	less typical	F
29	HG	93.5968	féminin	8Y	non	1	12163	less.typical	NGF	ANGF18.wav	72	0	18	18	less typical	F
29	HG	93.5968	féminin	8Y	non	1	13221	less.typical	NGF	BNGF1.wav	72	0	18	18	less typical	F
29	HG	93.5968	féminin	8Y	non	1	8041	less.typical	NGF	BNGF12.wav	72	0	18	18	less typical	F
29	HG	93.5968	féminin	8Y	non	1	5359	less.typical	PPT	BPPTF4.wav	72	0	18	18	less typical	F
29	HG	93.5968	féminin	8Y	non	0		less.typical	NGF	BNGF16.wav	72	0	18	18	less typical	F
29	HG	93.5968	féminin	8Y	non	1	10178	less.typical	NGF	ANGF1.wav	72	0	18	18	less typical	F
29	HG	93.5968	féminin	8Y	non	1	14450	less.typical	NGF	ANGF15.wav	72	0	18	18	less typical	F
29	HG	93.5968	féminin	8Y	non	0		less.typical	NGF	BNGF1.wav	72	0	18	18	less typical	F
29	HG	93.5968	féminin	8Y	non	1	11415	less.typical	NGF	BNGF18.wav	72	0	18	18	less typical	F
29	HG	93.5968	féminin	8Y	non	0		less.typical	PT	BPTF2.wav	72	0	18	18	less typical	F
29	HG	93.5968	féminin	8Y	non	1	14692	less.typical	PT	APTF2.wav	72	0	18	18	less typical	F
29	HG	93.5968	féminin	8Y	non	0		less.typical	NGF	ANGF15.wav	72	0	18	18	less typical	F
29	HG	93.5968	féminin	8Y	non	0		less.typical	NGF	ANGF7.wav	72	0	18	18	less typical	F
29	HG	93.5968	féminin	8Y	non	0		less.typical	NGF	ANGF10.wav	72	0	18	18	less typical	F
29	HG	93.5968	féminin	8Y	non	1	10250	less.typical	NGF	ANGF16.wav	72	0	18	18	less typical	F
3	HG	97.6247	masculin	8Y	non	0		less.typical	NGF	ANGF5.wav	72	0	18	18	less typical	M
3	HG	97.6247	masculin	8Y	non	1	7173	less.typical	NGF	BNGF13.wav	72	0	18	18	less typical	M
3	HG	97.6247	masculin	8Y	non	0		less.typical	NGF	BNGF1.wav	72	0	18	18	less typical	M
3	HG	97.6247	masculin	8Y	non	1	7003	less.typical	PT	APTF2.wav	72	0	18	18	less typical	M
3	HG	97.6247	masculin	8Y	non	1	5976	less.typical	PPT	APPTF5.wav	72	0	18	18	less typical	M
3	HG	97.6247	masculin	8Y	non	1	5195	less.typical	PT	BPTF1.wav	72	0	18	18	less typical	M
3	HG	97.6247	masculin	8Y	non	1	4683	less.typical	PPT	APPTF8.wav	72	0	18	18	less typical	M
3	HG	97.6247	masculin	8Y	non	1	7938	less.typical	NGF	BNGF15.wav	72	0	18	18	less typical	M
3	HG	97.6247	masculin	8Y	non	0		less.typical	NGF	ANGF10.wav	72	0	18	18	less typical	M
3	HG	97.6247	masculin	8Y	non	1	5169	less.typical	PPT	APPTF9.wav	72	0	18	18	less typical	M
3	HG	97.6247	masculin	8Y	non	1	8318	less.typical	NGF	ANGF14.wav	72	0	18	18	less typical	M
3	HG	97.6247	masculin	8Y	non	0		less.typical	NGF	ANGF12.wav	72	0	18	18	less typical	M
3	HG	97.6247	masculin	8Y	non	1	9373	less.typical	NGF	BNGF11.wav	72	0	18	18	less typical	M
3	HG	97.6247	masculin	8Y	non	1	5334	less.typical	PT	BPTF3.wav	72	0	18	18	less typical	M
3	HG	97.6247	masculin	8Y	non	0		less.typical	NGF	BNGF5.wav	72	0	18	18	less typical	M
3	HG	97.6247	masculin	8Y	non	0		less.typical	NGF	ANGF8.wav	72	0	18	18	less typical	M
3	HG	97.6247	masculin	8Y	non	1	9618	less.typical	NGF	ANGF5.wav	72	0	18	18	less typical	M
3	HG	97.6247	masculin	8Y	non	1	5332	less.typical	PPT	BPPTF8.wav	72	0	18	18	less typical	M
3	HG	97.6247	masculin	8Y	non	1	9849	less.typical	NGF	ANGF6.wav	72	0	18	18	less typical	M
3	HG	97.6247	masculin	8Y	non	1	9047	less.typical	NGF	ANGF2.wav	72	0	18	18	less typical	M
3	HG	97.6247	masculin	8Y	non	1	9669	less.typical	NGF	ANGF12.wav	72	0	18	18	less typical	M
3	HG	97.6247	masculin	8Y	non	1	4128	less.typical	PT	APTF1.wav	72	0	18	18	less typical	M
3	HG	97.6247	masculin	8Y	non	1	9537	less.typical	NGF	BNGF9.wav	72	0	18	18	less typical	M
3	HG	97.6247	masculin	8Y	non	1	10275	less.typical	NGF	ANGF17.wav	72	0	18	18	less typical	M
3	HG	97.6247	masculin	8Y	non	1	4509	less.typical	PT	BPTF8.wav	72	0	18	18	less typical	M
3	HG	97.6247	masculin	8Y	non	0		less.typical	NGF	BNGF15.wav	72	0	18	18	less typical	M
3	HG	97.6247	masculin	8Y	non	1	3677	less.typical	PPT	APPTF3.wav	72	0	18	18	less typical	M
3	HG	97.6247	masculin	8Y	non	1	4763	less.typical	PPT	BPPTF3.wav	72	0	18	18	less typical	M
3	HG	97.6247	masculin	8Y	non	1	10484	less.typical	NGF	ANGF10.wav	72	0	18	18	less typical	M
3	HG	97.6247	masculin	8Y	non	0		less.typical	NGF	BNGF18.wav	72	0	18	18	less typical	M
3	HG	97.6247	masculin	8Y	non	0		less.typical	NGF	BNGF8.wav	72	0	18	18	less typical	M
3	HG	97.6247	masculin	8Y	non	1	7991	less.typical	NGF	BNGF7.wav	72	0	18	18	less typical	M
3	HG	97.6247	masculin	8Y	non	0		less.typical	NGF	ANGF15.wav	72	0	18	18	less typical	M
3	HG	97.6247	masculin	8Y	non	0		less.typical	NGF	BNGF13.wav	72	0	18	18	less typical	M
3	HG	97.6247	masculin	8Y	non	1	5616	less.typical	PPT	BPPTF9.wav	72	0	18	18	less typical	M
3	HG	97.6247	masculin	8Y	non	0		less.typical	NGF	ANGF9.wav	72	0	18	18	less typical	M
3	HG	97.6247	masculin	8Y	non	0		less.typical	NGF	BNGF3.wav	72	0	18	18	less typical	M
3	HG	97.6247	masculin	8Y	non	1	10343	less.typical	NGF	ANGF11.wav	72	0	18	18	less typical	M
3	HG	97.6247	masculin	8Y	non	1	5558	less.typical	PPT	BPPTF6.wav	72	0	18	18	less typical	M
3	HG	97.6247	masculin	8Y	non	1	9644	less.typical	NGF	BNGF16.wav	72	0	18	18	less typical	M
3	HG	97.6247	masculin	8Y	non	1	10555	less.typical	NGF	ANGF8.wav	72	0	18	18	less typical	M
3	HG	97.6247	masculin	8Y	non	1	5491	less.typical	PT	BPTF7.wav	72	0	18	18	less typical	M
3	HG	97.6247	masculin	8Y	non	1	5166	less.typical	PT	BPTF2.wav	72	0	18	18	less typical	M
3	HG	97.6247	masculin	8Y	non	1	10056	less.typical	NGF	ANGF13.wav	72	0	18	18	less typical	M
3	HG	97.6247	masculin	8Y	non	0		less.typical	NGF	BNGF9.wav	72	0	18	18	less typical	M
3	HG	97.6247	masculin	8Y	non	1	10624	less.typical	NGF	ANGF18.wav	72	0	18	18	less typical	M
3	HG	97.6247	masculin	8Y	non	0		less.typical	PPT	BPPTF1.wav	72	0	18	18	less typical	M
3	HG	97.6247	masculin	8Y	non	0		less.typical	NGF	ANGF1.wav	72	0	18	18	less typical	M
3	HG	97.6247	masculin	8Y	non	1	11930	less.typical	NGF	ANGF9.wav	72	0	18	18	less typical	M
3	HG	97.6247	masculin	8Y	non	0		less.typical	NGF	ANGF17.wav	72	0	18	18	less typical	M
3	HG	97.6247	masculin	8Y	non	0		less.typical	NGF	ANGF2.wav	72	0	18	18	less typical	M
3	HG	97.6247	masculin	8Y	non	1	10812	less.typical	NGF	BNGF17.wav	72	0	18	18	less typical	M
3	HG	97.6247	masculin	8Y	non	1	10089	less.typical	NGF	ANGF1.wav	72	0	18	18	less typical	M
3	HG	97.6247	masculin	8Y	non	0		less.typical	NGF	ANGF16.wav	72	0	18	18	less typical	M
3	HG	97.6247	masculin	8Y	non	1	9753	less.typical	NGF	ANGF3.wav	72	0	18	18	less typical	M
3	HG	97.6247	masculin	8Y	non	1	4323	less.typical	PPT	APPTF7.wav	72	0	18	18	less typical	M
3	HG	97.6247	masculin	8Y	non	1	11394	less.typical	NGF	ANGF15.wav	72	0	18	18	less typical	M
3	HG	97.6247	masculin	8Y	non	1	9770	less.typical	NGF	BNGF10.wav	72	0	18	18	less typical	M
3	HG	97.6247	masculin	8Y	non	0		less.typical	NGF	BNGF12.wav	72	0	18	18	less typical	M
3	HG	97.6247	masculin	8Y	non	1	7118	less.typical	NGF	BNGF12.wav	72	0	18	18	less typical	M
3	HG	97.6247	masculin	8Y	non	1	6630	less.typical	PT	APTF9.wav	72	0	18	18	less typical	M
3	HG	97.6247	masculin	8Y	non	1	8111	less.typical	NGF	BNGF5.wav	72	0	18	18	less typical	M
3	HG	97.6247	masculin	8Y	non	1	8896	less.typical	NGF	ANGF16.wav	72	0	18	18	less typical	M
3	HG	97.6247	masculin	8Y	non	1	6714	less.typical	PPT	BPPTF2.wav	72	0	18	18	less typical	M
3	HG	97.6247	masculin	8Y	non	1	8089	less.typical	NGF	BNGF8.wav	72	0	18	18	less typical	M
3	HG	97.6247	masculin	8Y	non	1	5463	less.typical	PT	APTF8.wav	72	0	18	18	less typical	M
3	HG	97.6247	masculin	8Y	non	1	7689	less.typical	NGF	BNGF2.wav	72	0	18	18	less typical	M
3	HG	97.6247	masculin	8Y	non	1	4647	less.typical	PPT	APPTF1.wav	72	0	18	18	less typical	M
3	HG	97.6247	masculin	8Y	non	1	8759	less.typical	NGF	BNGF4.wav	72	0	18	18	less typical	M
3	HG	97.6247	masculin	8Y	non	1	4656	less.typical	PT	BPTF6.wav	72	0	18	18	less typical	M
3	HG	97.6247	masculin	8Y	non	1	4780	less.typical	PPT	BPPTF7.wav	72	0	18	18	less typical	M
3	HG	97.6247	masculin	8Y	non	1	5064	less.typical	PPT	APPTF2.wav	72	0	18	18	less typical	M
3	HG	97.6247	masculin	8Y	non	1	4492	less.typical	PT	BPTF9.wav	72	0	18	18	less typical	M
3	HG	97.6247	masculin	8Y	non	0		less.typical	NGF	ANGF4.wav	72	0	18	18	less typical	M
3	HG	97.6247	masculin	8Y	non	1	10329	less.typical	NGF	ANGF7.wav	72	0	18	18	less typical	M
3	HG	97.6247	masculin	8Y	non	0		less.typical	NGF	BNGF7.wav	72	0	18	18	less typical	M
3	HG	97.6247	masculin	8Y	non	1	4673	less.typical	PT	BPTF4.wav	72	0	18	18	less typical	M
3	HG	97.6247	masculin	8Y	non	1	10475	less.typical	NGF	ANGF4.wav	72	0	18	18	less typical	M
3	HG	97.6247	masculin	8Y	non	0		less.typical	NGF	BNGF16.wav	72	0	18	18	less typical	M
3	HG	97.6247	masculin	8Y	non	1	5416	less.typical	PPT	APPTF4.wav	72	0	18	18	less typical	M
3	HG	97.6247	masculin	8Y	non	0		less.typical	NGF	ANGF3.wav	72	0	18	18	less typical	M
3	HG	97.6247	masculin	8Y	non	1	5704	less.typical	PT	BPTF5.wav	72	0	18	18	less typical	M
3	HG	97.6247	masculin	8Y	non	1	6545	less.typical	PT	APTF5.wav	72	0	18	18	less typical	M
3	HG	97.6247	masculin	8Y	non	1	6287	less.typical	PPT	BPPTF5.wav	72	0	18	18	less typical	M
3	HG	97.6247	masculin	8Y	non	1	8053	less.typical	NGF	BNGF6.wav	72	0	18	18	less typical	M
3	HG	97.6247	masculin	8Y	non	0		less.typical	NGF	BNGF11.wav	72	0	18	18	less typical	M
3	HG	97.6247	masculin	8Y	non	1	10320	less.typical	NGF	BNGF18.wav	72	0	18	18	less typical	M
3	HG	97.6247	masculin	8Y	non	0		less.typical	NGF	BNGF14.wav	72	0	18	18	less typical	M
3	HG	97.6247	masculin	8Y	non	1	11271	less.typical	NGF	BNGF3.wav	72	0	18	18	less typical	M
3	HG	97.6247	masculin	8Y	non	0		less.typical	NGF	ANGF11.wav	72	0	18	18	less typical	M
3	HG	97.6247	masculin	8Y	non	0		less.typical	NGF	ANGF13.wav	72	0	18	18	less typical	M
3	HG	97.6247	masculin	8Y	non	1	11092	less.typical	NGF	BNGF14.wav	72	0	18	18	less typical	M
3	HG	97.6247	masculin	8Y	non	0		less.typical	NGF	ANGF7.wav	72	0	18	18	less typical	M
3	HG	97.6247	masculin	8Y	non	1	5766	less.typical	PT	APTF6.wav	72	0	18	18	less typical	M
3	HG	97.6247	masculin	8Y	non	0		less.typical	NGF	ANGF6.wav	72	0	18	18	less typical	M
3	HG	97.6247	masculin	8Y	non	0		less.typical	NGF	BNGF6.wav	72	0	18	18	less typical	M
3	HG	97.6247	masculin	8Y	non	0		less.typical	NGF	BNGF10.wav	72	0	18	18	less typical	M
3	HG	97.6247	masculin	8Y	non	0		less.typical	NGF	ANGF14.wav	72	0	18	18	less typical	M
3	HG	97.6247	masculin	8Y	non	1	5879	less.typical	PPT	APPTF6.wav	72	0	18	18	less typical	M
3	HG	97.6247	masculin	8Y	non	1	10254	less.typical	NGF	BNGF1.wav	72	0	18	18	less typical	M
3	HG	97.6247	masculin	8Y	non	1	4994	less.typical	PPT	BPPTF4.wav	72	0	18	18	less typical	M
3	HG	97.6247	masculin	8Y	non	0		less.typical	NGF	BNGF17.wav	72	0	18	18	less typical	M
3	HG	97.6247	masculin	8Y	non	1	5452	less.typical	PT	APTF7.wav	72	0	18	18	less typical	M
3	HG	97.6247	masculin	8Y	non	0		less.typical	NGF	BNGF4.wav	72	0	18	18	less typical	M
3	HG	97.6247	masculin	8Y	non	0		less.typical	NGF	BNGF2.wav	72	0	18	18	less typical	M
3	HG	97.6247	masculin	8Y	non	1	5410	less.typical	PT	APTF3.wav	72	0	18	18	less typical	M
3	HG	97.6247	masculin	8Y	non	1	4280	less.typical	PT	APTF4.wav	72	0	18	18	less typical	M
3	HG	97.6247	masculin	8Y	non	0		less.typical	NGF	ANGF18.wav	72	0	18	18	less typical	M
31	HG	75.1	féminin	6Y	non	0		less.typical	NGF	ANGF17.wav	72	0	18	18	less typical	F
31	HG	75.1	féminin	6Y	non	1	10254	less.typical	NGF	BNGF15.wav	72	0	18	18	less typical	F
31	HG	75.1	féminin	6Y	non	0		less.typical	PPT	BPPTF1.wav	72	0	18	18	less typical	F
31	HG	75.1	féminin	6Y	non	1	10811	less.typical	NGF	BNGF13.wav	72	0	18	18	less typical	F
31	HG	75.1	féminin	6Y	non	0		less.typical	NGF	ANGF15.wav	72	0	18	18	less typical	F
31	HG	75.1	féminin	6Y	non	1	13972	less.typical	NGF	ANGF15.wav	72	0	18	18	less typical	F
31	HG	75.1	féminin	6Y	non	1	12415	less.typical	NGF	ANGF6.wav	72	0	18	18	less typical	F
31	HG	75.1	féminin	6Y	non	1	10702	less.typical	NGF	BNGF7.wav	72	0	18	18	less typical	F
31	HG	75.1	féminin	6Y	non	0		less.typical	NGF	BNGF7.wav	72	0	18	18	less typical	F
31	HG	75.1	féminin	6Y	non	0		less.typical	PT	APTF4.wav	72	0	18	18	less typical	F
31	HG	75.1	féminin	6Y	non	1	13185	less.typical	NGF	ANGF10.wav	72	0	18	18	less typical	F
31	HG	75.1	féminin	6Y	non	0		less.typical	NGF	ANGF4.wav	72	0	18	18	less typical	F
31	HG	75.1	féminin	6Y	non	0		less.typical	PT	BPTF6.wav	72	0	18	18	less typical	F
31	HG	75.1	féminin	6Y	non	0		less.typical	PT	APTF3.wav	72	0	18	18	less typical	F
31	HG	75.1	féminin	6Y	non	0		less.typical	NGF	ANGF8.wav	72	0	18	18	less typical	F
31	HG	75.1	féminin	6Y	non	0		less.typical	PPT	APPTF4.wav	72	0	18	18	less typical	F
31	HG	75.1	féminin	6Y	non	1	12126	less.typical	NGF	BNGF17.wav	72	0	18	18	less typical	F
31	HG	75.1	féminin	6Y	non	1	11027	less.typical	NGF	BNGF2.wav	72	0	18	18	less typical	F
31	HG	75.1	féminin	6Y	non	0		less.typical	NGF	BNGF2.wav	72	0	18	18	less typical	F
31	HG	75.1	féminin	6Y	non	0		less.typical	PT	APTF6.wav	72	0	18	18	less typical	F
31	HG	75.1	féminin	6Y	non	0		less.typical	PPT	BPPTF4.wav	72	0	18	18	less typical	F
31	HG	75.1	féminin	6Y	non	0		less.typical	PPT	APPTF6.wav	72	0	18	18	less typical	F
31	HG	75.1	féminin	6Y	non	0		less.typical	NGF	ANGF16.wav	72	0	18	18	less typical	F
31	HG	75.1	féminin	6Y	non	0		less.typical	NGF	ANGF2.wav	72	0	18	18	less typical	F
31	HG	75.1	féminin	6Y	non	1	12109	less.typical	NGF	ANGF17.wav	72	0	18	18	less typical	F
31	HG	75.1	féminin	6Y	non	0		less.typical	PT	APTF2.wav	72	0	18	18	less typical	F
31	HG	75.1	féminin	6Y	non	0		less.typical	NGF	ANGF9.wav	72	0	18	18	less typical	F
31	HG	75.1	féminin	6Y	non	0		less.typical	PT	BPTF9.wav	72	0	18	18	less typical	F
31	HG	75.1	féminin	6Y	non	0		less.typical	NGF	BNGF17.wav	72	0	18	18	less typical	F
31	HG	75.1	féminin	6Y	non	0		less.typical	PPT	BPPTF6.wav	72	0	18	18	less typical	F
31	HG	75.1	féminin	6Y	non	1	10557	less.typical	NGF	ANGF16.wav	72	0	18	18	less typical	F
31	HG	75.1	féminin	6Y	non	0		less.typical	NGF	BNGF10.wav	72	0	18	18	less typical	F
31	HG	75.1	féminin	6Y	non	0		less.typical	NGF	BNGF4.wav	72	0	18	18	less typical	F
31	HG	75.1	féminin	6Y	non	0		less.typical	PPT	BPPTF3.wav	72	0	18	18	less typical	F
31	HG	75.1	féminin	6Y	non	1	10462	less.typical	NGF	BNGF6.wav	72	0	18	18	less typical	F
31	HG	75.1	féminin	6Y	non	0		less.typical	NGF	BNGF8.wav	72	0	18	18	less typical	F
31	HG	75.1	féminin	6Y	non	0		less.typical	NGF	ANGF11.wav	72	0	18	18	less typical	F
31	HG	75.1	féminin	6Y	non	0		less.typical	NGF	ANGF6.wav	72	0	18	18	less typical	F
31	HG	75.1	féminin	6Y	non	1	12818	less.typical	NGF	BNGF18.wav	72	0	18	18	less typical	F
31	HG	75.1	féminin	6Y	non	1	9970	less.typical	NGF	ANGF2.wav	72	0	18	18	less typical	F
31	HG	75.1	féminin	6Y	non	1	10047	less.typical	NGF	ANGF12.wav	72	0	18	18	less typical	F
31	HG	75.1	féminin	6Y	non	0		less.typical	NGF	BNGF3.wav	72	0	18	18	less typical	F
31	HG	75.1	féminin	6Y	non	1	9464	less.typical	NGF	BNGF5.wav	72	0	18	18	less typical	F
31	HG	75.1	féminin	6Y	non	1	6737	less.typical	PPT	APPTF1.wav	72	0	18	18	less typical	F
31	HG	75.1	féminin	6Y	non	0		less.typical	NGF	ANGF5.wav	72	0	18	18	less typical	F
31	HG	75.1	féminin	6Y	non	0		less.typical	PPT	APPTF8.wav	72	0	18	18	less typical	F
31	HG	75.1	féminin	6Y	non	1	12080	less.typical	NGF	ANGF4.wav	72	0	18	18	less typical	F
31	HG	75.1	féminin	6Y	non	0		less.typical	PPT	APPTF3.wav	72	0	18	18	less typical	F
31	HG	75.1	féminin	6Y	non	1	13526	less.typical	NGF	ANGF7.wav	72	0	18	18	less typical	F
31	HG	75.1	féminin	6Y	non	0		less.typical	PPT	BPPTF5.wav	72	0	18	18	less typical	F
31	HG	75.1	féminin	6Y	non	1	10391	less.typical	NGF	ANGF3.wav	72	0	18	18	less typical	F
31	HG	75.1	féminin	6Y	non	1	9423	less.typical	NGF	ANGF14.wav	72	0	18	18	less typical	F
31	HG	75.1	féminin	6Y	non	1	11355	less.typical	NGF	BNGF14.wav	72	0	18	18	less typical	F
31	HG	75.1	féminin	6Y	non	0		less.typical	PT	BPTF8.wav	72	0	18	18	less typical	F
31	HG	75.1	féminin	6Y	non	0		less.typical	NGF	BNGF13.wav	72	0	18	18	less typical	F
31	HG	75.1	féminin	6Y	non	1	12978	less.typical	NGF	BNGF10.wav	72	0	18	18	less typical	F
31	HG	75.1	féminin	6Y	non	1	12665	less.typical	NGF	ANGF9.wav	72	0	18	18	less typical	F
31	HG	75.1	féminin	6Y	non	0		less.typical	NGF	ANGF3.wav	72	0	18	18	less typical	F
31	HG	75.1	féminin	6Y	non	1	11564	less.typical	NGF	ANGF11.wav	72	0	18	18	less typical	F
31	HG	75.1	féminin	6Y	non	0		less.typical	PT	APTF1.wav	72	0	18	18	less typical	F
31	HG	75.1	féminin	6Y	non	1	6582	less.typical	PPT	BPPTF7.wav	72	0	18	18	less typical	F
31	HG	75.1	féminin	6Y	non	0		less.typical	PT	APTF8.wav	72	0	18	18	less typical	F
31	HG	75.1	féminin	6Y	non	1	10289	less.typical	NGF	ANGF13.wav	72	0	18	18	less typical	F
31	HG	75.1	féminin	6Y	non	0		less.typical	NGF	BNGF14.wav	72	0	18	18	less typical	F
31	HG	75.1	féminin	6Y	non	0		less.typical	PPT	BPPTF2.wav	72	0	18	18	less typical	F
31	HG	75.1	féminin	6Y	non	1	13993	less.typical	NGF	ANGF18.wav	72	0	18	18	less typical	F
31	HG	75.1	féminin	6Y	non	1	12291	less.typical	NGF	ANGF1.wav	72	0	18	18	less typical	F
31	HG	75.1	féminin	6Y	non	1	11530	less.typical	NGF	BNGF4.wav	72	0	18	18	less typical	F
31	HG	75.1	féminin	6Y	non	0		less.typical	NGF	ANGF14.wav	72	0	18	18	less typical	F
31	HG	75.1	féminin	6Y	non	0		less.typical	NGF	ANGF12.wav	72	0	18	18	less typical	F
31	HG	75.1	féminin	6Y	non	1	10308	less.typical	NGF	BNGF16.wav	72	0	18	18	less typical	F
31	HG	75.1	féminin	6Y	non	1	12883	less.typical	NGF	BNGF3.wav	72	0	18	18	less typical	F
31	HG	75.1	féminin	6Y	non	1	12502	less.typical	NGF	BNGF9.wav	72	0	18	18	less typical	F
31	HG	75.1	féminin	6Y	non	0		less.typical	PT	BPTF3.wav	72	0	18	18	less typical	F
31	HG	75.1	féminin	6Y	non	0		less.typical	NGF	BNGF9.wav	72	0	18	18	less typical	F
31	HG	75.1	féminin	6Y	non	1	6619	less.typical	PPT	APPTF9.wav	72	0	18	18	less typical	F
31	HG	75.1	féminin	6Y	non	0		less.typical	PPT	BPPTF8.wav	72	0	18	18	less typical	F
31	HG	75.1	féminin	6Y	non	0		less.typical	NGF	BNGF1.wav	72	0	18	18	less typical	F
31	HG	75.1	féminin	6Y	non	0		less.typical	NGF	ANGF13.wav	72	0	18	18	less typical	F
31	HG	75.1	féminin	6Y	non	0		less.typical	PT	BPTF4.wav	72	0	18	18	less typical	F
31	HG	75.1	féminin	6Y	non	1	7139	less.typical	PT	APTF5.wav	72	0	18	18	less typical	F
31	HG	75.1	féminin	6Y	non	0		less.typical	NGF	BNGF15.wav	72	0	18	18	less typical	F
31	HG	75.1	féminin	6Y	non	1	10326	less.typical	NGF	ANGF8.wav	72	0	18	18	less typical	F
31	HG	75.1	féminin	6Y	non	0		less.typical	NGF	ANGF18.wav	72	0	18	18	less typical	F
31	HG	75.1	féminin	6Y	non	0		less.typical	PT	APTF9.wav	72	0	18	18	less typical	F
31	HG	75.1	féminin	6Y	non	1	11735	less.typical	NGF	ANGF5.wav	72	0	18	18	less typical	F
31	HG	75.1	féminin	6Y	non	0		less.typical	NGF	ANGF10.wav	72	0	18	18	less typical	F
31	HG	75.1	féminin	6Y	non	0		less.typical	NGF	BNGF6.wav	72	0	18	18	less typical	F
31	HG	75.1	féminin	6Y	non	0		less.typical	NGF	ANGF7.wav	72	0	18	18	less typical	F
31	HG	75.1	féminin	6Y	non	0		less.typical	NGF	BNGF5.wav	72	0	18	18	less typical	F
31	HG	75.1	féminin	6Y	non	0		less.typical	PT	BPTF7.wav	72	0	18	18	less typical	F
31	HG	75.1	féminin	6Y	non	0		less.typical	PPT	APPTF2.wav	72	0	18	18	less typical	F
31	HG	75.1	féminin	6Y	non	1	11805	less.typical	NGF	BNGF11.wav	72	0	18	18	less typical	F
31	HG	75.1	féminin	6Y	non	1	7198	less.typical	PT	BPTF5.wav	72	0	18	18	less typical	F
31	HG	75.1	féminin	6Y	non	0		less.typical	NGF	BNGF18.wav	72	0	18	18	less typical	F
31	HG	75.1	féminin	6Y	non	0		less.typical	PPT	BPPTF9.wav	72	0	18	18	less typical	F
31	HG	75.1	féminin	6Y	non	0		less.typical	PT	APTF7.wav	72	0	18	18	less typical	F
31	HG	75.1	féminin	6Y	non	1	8352	less.typical	NGF	BNGF12.wav	72	0	18	18	less typical	F
31	HG	75.1	féminin	6Y	non	1	11498	less.typical	NGF	BNGF1.wav	72	0	18	18	less typical	F
31	HG	75.1	féminin	6Y	non	0		less.typical	NGF	BNGF16.wav	72	0	18	18	less typical	F
31	HG	75.1	féminin	6Y	non	0		less.typical	PPT	APPTF7.wav	72	0	18	18	less typical	F
31	HG	75.1	féminin	6Y	non	1	9582	less.typical	NGF	BNGF8.wav	72	0	18	18	less typical	F
31	HG	75.1	féminin	6Y	non	0		less.typical	NGF	BNGF11.wav	72	0	18	18	less typical	F
31	HG	75.1	féminin	6Y	non	1	5563	less.typical	PT	BPTF1.wav	72	0	18	18	less typical	F
31	HG	75.1	féminin	6Y	non	1	7652	less.typical	PT	BPTF2.wav	72	0	18	18	less typical	F
31	HG	75.1	féminin	6Y	non	0		less.typical	NGF	ANGF1.wav	72	0	18	18	less typical	F
31	HG	75.1	féminin	6Y	non	0		less.typical	NGF	BNGF12.wav	72	0	18	18	less typical	F
31	HG	75.1	féminin	6Y	non	0		less.typical	PPT	APPTF5.wav	72	0	18	18	less typical	F
33	HG	72.0667	masculin	6Y	non	0		less.typical	NGF	ANGF8.wav	72	0	18	18	less typical	M
33	HG	72.0667	masculin	6Y	non	0		less.typical	NGF	BNGF11.wav	72	0	18	18	less typical	M
33	HG	72.0667	masculin	6Y	non	1	14222	less.typical	NGF	ANGF4.wav	72	0	18	18	less typical	M
33	HG	72.0667	masculin	6Y	non	0		less.typical	PT	APTF8.wav	72	0	18	18	less typical	M
33	HG	72.0667	masculin	6Y	non	0		less.typical	PPT	BPPTF6.wav	72	0	18	18	less typical	M
33	HG	72.0667	masculin	6Y	non	0		less.typical	PPT	APPTF1.wav	72	0	18	18	less typical	M
33	HG	72.0667	masculin	6Y	non	0		less.typical	PPT	APPTF6.wav	72	0	18	18	less typical	M
33	HG	72.0667	masculin	6Y	non	1	10352	less.typical	NGF	ANGF8.wav	72	0	18	18	less typical	M
33	HG	72.0667	masculin	6Y	non	0		less.typical	NGF	BNGF8.wav	72	0	18	18	less typical	M
33	HG	72.0667	masculin	6Y	non	0		less.typical	NGF	ANGF4.wav	72	0	18	18	less typical	M
33	HG	72.0667	masculin	6Y	non	1	21828	less.typical	NGF	ANGF6.wav	72	0	18	18	less typical	M
33	HG	72.0667	masculin	6Y	non	0		less.typical	NGF	ANGF13.wav	72	0	18	18	less typical	M
33	HG	72.0667	masculin	6Y	non	0		less.typical	NGF	BNGF2.wav	72	0	18	18	less typical	M
33	HG	72.0667	masculin	6Y	non	1	7147	less.typical	PT	APTF4.wav	72	0	18	18	less typical	M
33	HG	72.0667	masculin	6Y	non	1	12033	less.typical	NGF	BNGF1.wav	72	0	18	18	less typical	M
33	HG	72.0667	masculin	6Y	non	1	10552	less.typical	PPT	APPTF3.wav	72	0	18	18	less typical	M
33	HG	72.0667	masculin	6Y	non	1	9332	less.typical	NGF	BNGF8.wav	72	0	18	18	less typical	M
33	HG	72.0667	masculin	6Y	non	1	11748	less.typical	NGF	ANGF16.wav	72	0	18	18	less typical	M
33	HG	72.0667	masculin	6Y	non	0		less.typical	NGF	BNGF6.wav	72	0	18	18	less typical	M
33	HG	72.0667	masculin	6Y	non	0		less.typical	PT	BPTF8.wav	72	0	18	18	less typical	M
33	HG	72.0667	masculin	6Y	non	0		less.typical	NGF	ANGF14.wav	72	0	18	18	less typical	M
33	HG	72.0667	masculin	6Y	non	1	1080	less.typical	PT	BPTF4.wav	72	0	18	18	less typical	M
33	HG	72.0667	masculin	6Y	non	1	13284	less.typical	NGF	BNGF14.wav	72	0	18	18	less typical	M
33	HG	72.0667	masculin	6Y	non	0		less.typical	PT	APTF7.wav	72	0	18	18	less typical	M
33	HG	72.0667	masculin	6Y	non	1	12946	less.typical	NGF	BNGF17.wav	72	0	18	18	less typical	M
33	HG	72.0667	masculin	6Y	non	1	8933	less.typical	NGF	BNGF6.wav	72	0	18	18	less typical	M
33	HG	72.0667	masculin	6Y	non	1	11453	less.typical	NGF	ANGF11.wav	72	0	18	18	less typical	M
33	HG	72.0667	masculin	6Y	non	1	10664	less.typical	NGF	BNGF2.wav	72	0	18	18	less typical	M
33	HG	72.0667	masculin	6Y	non	1	5150	less.typical	PPT	APPTF9.wav	72	0	18	18	less typical	M
33	HG	72.0667	masculin	6Y	non	0		less.typical	PT	APTF6.wav	72	0	18	18	less typical	M
33	HG	72.0667	masculin	6Y	non	1	10495	less.typical	NGF	ANGF5.wav	72	0	18	18	less typical	M
33	HG	72.0667	masculin	6Y	non	0		less.typical	NGF	BNGF3.wav	72	0	18	18	less typical	M
33	HG	72.0667	masculin	6Y	non	1	12506	less.typical	NGF	ANGF15.wav	72	0	18	18	less typical	M
33	HG	72.0667	masculin	6Y	non	0		less.typical	NGF	BNGF17.wav	72	0	18	18	less typical	M
33	HG	72.0667	masculin	6Y	non	0		less.typical	PPT	BPPTF4.wav	72	0	18	18	less typical	M
33	HG	72.0667	masculin	6Y	non	0		less.typical	PPT	BPPTF7.wav	72	0	18	18	less typical	M
33	HG	72.0667	masculin	6Y	non	1	14189	less.typical	NGF	BNGF11.wav	72	0	18	18	less typical	M
33	HG	72.0667	masculin	6Y	non	0		less.typical	NGF	BNGF1.wav	72	0	18	18	less typical	M
33	HG	72.0667	masculin	6Y	non	1	19359	less.typical	NGF	ANGF1.wav	72	0	18	18	less typical	M
33	HG	72.0667	masculin	6Y	non	1	11808	less.typical	NGF	ANGF17.wav	72	0	18	18	less typical	M
33	HG	72.0667	masculin	6Y	non	0		less.typical	PT	BPTF3.wav	72	0	18	18	less typical	M
33	HG	72.0667	masculin	6Y	non	1	8139	less.typical	PPT	BPPTF3.wav	72	0	18	18	less typical	M
33	HG	72.0667	masculin	6Y	non	1	6148	less.typical	PPT	APPTF7.wav	72	0	18	18	less typical	M
33	HG	72.0667	masculin	6Y	non	0		less.typical	PPT	BPPTF9.wav	72	0	18	18	less typical	M
33	HG	72.0667	masculin	6Y	non	0		less.typical	NGF	ANGF3.wav	72	0	18	18	less typical	M
33	HG	72.0667	masculin	6Y	non	1	12655	less.typical	NGF	BNGF18.wav	72	0	18	18	less typical	M
33	HG	72.0667	masculin	6Y	non	1	13347	less.typical	NGF	BNGF3.wav	72	0	18	18	less typical	M
33	HG	72.0667	masculin	6Y	non	1	4402	less.typical	PPT	BPPTF1.wav	72	0	18	18	less typical	M
33	HG	72.0667	masculin	6Y	non	1	12943	less.typical	NGF	ANGF7.wav	72	0	18	18	less typical	M
33	HG	72.0667	masculin	6Y	non	0		less.typical	NGF	ANGF6.wav	72	0	18	18	less typical	M
33	HG	72.0667	masculin	6Y	non	0		less.typical	NGF	BNGF7.wav	72	0	18	18	less typical	M
33	HG	72.0667	masculin	6Y	non	0		less.typical	NGF	ANGF10.wav	72	0	18	18	less typical	M
33	HG	72.0667	masculin	6Y	non	0		less.typical	NGF	BNGF12.wav	72	0	18	18	less typical	M
33	HG	72.0667	masculin	6Y	non	0		less.typical	NGF	ANGF7.wav	72	0	18	18	less typical	M
33	HG	72.0667	masculin	6Y	non	0		less.typical	NGF	ANGF18.wav	72	0	18	18	less typical	M
33	HG	72.0667	masculin	6Y	non	0		less.typical	NGF	BNGF16.wav	72	0	18	18	less typical	M
33	HG	72.0667	masculin	6Y	non	0		less.typical	NGF	BNGF9.wav	72	0	18	18	less typical	M
33	HG	72.0667	masculin	6Y	non	0		less.typical	NGF	BNGF5.wav	72	0	18	18	less typical	M
33	HG	72.0667	masculin	6Y	non	0		less.typical	NGF	ANGF1.wav	72	0	18	18	less typical	M
33	HG	72.0667	masculin	6Y	non	0		less.typical	NGF	ANGF15.wav	72	0	18	18	less typical	M
33	HG	72.0667	masculin	6Y	non	0		less.typical	NGF	ANGF5.wav	72	0	18	18	less typical	M
33	HG	72.0667	masculin	6Y	non	0		less.typical	PPT	APPTF2.wav	72	0	18	18	less typical	M
33	HG	72.0667	masculin	6Y	non	1	10523	less.typical	PT	BPTF1.wav	72	0	18	18	less typical	M
33	HG	72.0667	masculin	6Y	non	0		less.typical	NGF	BNGF18.wav	72	0	18	18	less typical	M
33	HG	72.0667	masculin	6Y	non	1	12106	less.typical	NGF	ANGF10.wav	72	0	18	18	less typical	M
33	HG	72.0667	masculin	6Y	non	0		less.typical	PPT	BPPTF2.wav	72	0	18	18	less typical	M
33	HG	72.0667	masculin	6Y	non	0		less.typical	PT	APTF5.wav	72	0	18	18	less typical	M
33	HG	72.0667	masculin	6Y	non	0		less.typical	PT	BPTF9.wav	72	0	18	18	less typical	M
33	HG	72.0667	masculin	6Y	non	0		less.typical	NGF	ANGF12.wav	72	0	18	18	less typical	M
33	HG	72.0667	masculin	6Y	non	0		less.typical	NGF	BNGF4.wav	72	0	18	18	less typical	M
33	HG	72.0667	masculin	6Y	non	1	5294	less.typical	PPT	APPTF5.wav	72	0	18	18	less typical	M
33	HG	72.0667	masculin	6Y	non	1	6613	less.typical	PT	BPTF6.wav	72	0	18	18	less typical	M
33	HG	72.0667	masculin	6Y	non	0		less.typical	NGF	BNGF13.wav	72	0	18	18	less typical	M
33	HG	72.0667	masculin	6Y	non	0		less.typical	PPT	APPTF8.wav	72	0	18	18	less typical	M
33	HG	72.0667	masculin	6Y	non	0		less.typical	NGF	ANGF17.wav	72	0	18	18	less typical	M
33	HG	72.0667	masculin	6Y	non	0		less.typical	NGF	ANGF2.wav	72	0	18	18	less typical	M
33	HG	72.0667	masculin	6Y	non	1	11372	less.typical	NGF	BNGF16.wav	72	0	18	18	less typical	M
33	HG	72.0667	masculin	6Y	non	1	10536	less.typical	NGF	BNGF7.wav	72	0	18	18	less typical	M
33	HG	72.0667	masculin	6Y	non	1	11507	less.typical	NGF	ANGF12.wav	72	0	18	18	less typical	M
33	HG	72.0667	masculin	6Y	non	1	9352	less.typical	NGF	BNGF5.wav	72	0	18	18	less typical	M
33	HG	72.0667	masculin	6Y	non	0		less.typical	PT	BPTF7.wav	72	0	18	18	less typical	M
33	HG	72.0667	masculin	6Y	non	1	10921	less.typical	NGF	ANGF2.wav	72	0	18	18	less typical	M
33	HG	72.0667	masculin	6Y	non	1	20376	less.typical	NGF	ANGF9.wav	72	0	18	18	less typical	M
33	HG	72.0667	masculin	6Y	non	0		less.typical	PT	APTF2.wav	72	0	18	18	less typical	M
33	HG	72.0667	masculin	6Y	non	1	11500	less.typical	NGF	ANGF13.wav	72	0	18	18	less typical	M
33	HG	72.0667	masculin	6Y	non	0		less.typical	NGF	BNGF14.wav	72	0	18	18	less typical	M
33	HG	72.0667	masculin	6Y	non	1	9764	less.typical	NGF	BNGF15.wav	72	0	18	18	less typical	M
33	HG	72.0667	masculin	6Y	non	0		less.typical	PT	BPTF5.wav	72	0	18	18	less typical	M
33	HG	72.0667	masculin	6Y	non	0		less.typical	PPT	BPPTF5.wav	72	0	18	18	less typical	M
33	HG	72.0667	masculin	6Y	non	0		less.typical	NGF	ANGF9.wav	72	0	18	18	less typical	M
33	HG	72.0667	masculin	6Y	non	0		less.typical	NGF	BNGF15.wav	72	0	18	18	less typical	M
33	HG	72.0667	masculin	6Y	non	0		less.typical	NGF	BNGF10.wav	72	0	18	18	less typical	M
33	HG	72.0667	masculin	6Y	non	1	14783	less.typical	NGF	ANGF18.wav	72	0	18	18	less typical	M
33	HG	72.0667	masculin	6Y	non	1	9908	less.typical	NGF	BNGF12.wav	72	0	18	18	less typical	M
33	HG	72.0667	masculin	6Y	non	0		less.typical	NGF	ANGF11.wav	72	0	18	18	less typical	M
33	HG	72.0667	masculin	6Y	non	1	9737	less.typical	NGF	BNGF9.wav	72	0	18	18	less typical	M
33	HG	72.0667	masculin	6Y	non	1	12018	less.typical	NGF	ANGF3.wav	72	0	18	18	less typical	M
33	HG	72.0667	masculin	6Y	non	1	6481	less.typical	PPT	BPPTF8.wav	72	0	18	18	less typical	M
33	HG	72.0667	masculin	6Y	non	1	15048	less.typical	NGF	ANGF14.wav	72	0	18	18	less typical	M
33	HG	72.0667	masculin	6Y	non	0		less.typical	PT	APTF9.wav	72	0	18	18	less typical	M
33	HG	72.0667	masculin	6Y	non	1	10131	less.typical	NGF	BNGF13.wav	72	0	18	18	less typical	M
33	HG	72.0667	masculin	6Y	non	1	9418	less.typical	NGF	BNGF4.wav	72	0	18	18	less typical	M
33	HG	72.0667	masculin	6Y	non	1	5514	less.typical	PT	APTF1.wav	72	0	18	18	less typical	M
33	HG	72.0667	masculin	6Y	non	0		less.typical	NGF	ANGF16.wav	72	0	18	18	less typical	M
33	HG	72.0667	masculin	6Y	non	1	6443	less.typical	PPT	APPTF4.wav	72	0	18	18	less typical	M
33	HG	72.0667	masculin	6Y	non	0		less.typical	PT	BPTF2.wav	72	0	18	18	less typical	M
33	HG	72.0667	masculin	6Y	non	1	11515	less.typical	NGF	BNGF10.wav	72	0	18	18	less typical	M
33	HG	72.0667	masculin	6Y	non	1	3271	less.typical	PT	APTF3.wav	72	0	18	18	less typical	M
5	HG	95.3333	masculin	8Y	non	1	8784	less.typical	NGF	BNGF2.wav	72	0	18	18	less typical	M
5	HG	95.3333	masculin	8Y	non	0		less.typical	NGF	BNGF3.wav	72	0	18	18	less typical	M
5	HG	95.3333	masculin	8Y	non	0		less.typical	NGF	BNGF1.wav	72	0	18	18	less typical	M
5	HG	95.3333	masculin	8Y	non	0		less.typical	PT	BPTF9.wav	72	0	18	18	less typical	M
5	HG	95.3333	masculin	8Y	non	0		less.typical	NGF	BNGF13.wav	72	0	18	18	less typical	M
5	HG	95.3333	masculin	8Y	non	1	14139	less.typical	NGF	BNGF13.wav	72	0	18	18	less typical	M
5	HG	95.3333	masculin	8Y	non	0		less.typical	PT	APTF1.wav	72	0	18	18	less typical	M
5	HG	95.3333	masculin	8Y	non	0		less.typical	NGF	BNGF2.wav	72	0	18	18	less typical	M
5	HG	95.3333	masculin	8Y	non	1	5796	less.typical	PT	BPTF1.wav	72	0	18	18	less typical	M
5	HG	95.3333	masculin	8Y	non	0		less.typical	PPT	BPPTF3.wav	72	0	18	18	less typical	M
5	HG	95.3333	masculin	8Y	non	0		less.typical	NGF	BNGF14.wav	72	0	18	18	less typical	M
5	HG	95.3333	masculin	8Y	non	0		less.typical	NGF	ANGF9.wav	72	0	18	18	less typical	M
5	HG	95.3333	masculin	8Y	non	1	9215	less.typical	NGF	BNGF5.wav	72	0	18	18	less typical	M
5	HG	95.3333	masculin	8Y	non	0		less.typical	PPT	APPTF4.wav	72	0	18	18	less typical	M
5	HG	95.3333	masculin	8Y	non	0		less.typical	NGF	ANGF18.wav	72	0	18	18	less typical	M
5	HG	95.3333	masculin	8Y	non	0		less.typical	NGF	BNGF7.wav	72	0	18	18	less typical	M
5	HG	95.3333	masculin	8Y	non	1	10590	less.typical	NGF	ANGF11.wav	72	0	18	18	less typical	M
5	HG	95.3333	masculin	8Y	non	1	9447	less.typical	NGF	BNGF4.wav	72	0	18	18	less typical	M
5	HG	95.3333	masculin	8Y	non	0		less.typical	NGF	ANGF15.wav	72	0	18	18	less typical	M
5	HG	95.3333	masculin	8Y	non	1	10948	less.typical	NGF	ANGF1.wav	72	0	18	18	less typical	M
5	HG	95.3333	masculin	8Y	non	0		less.typical	NGF	BNGF8.wav	72	0	18	18	less typical	M
5	HG	95.3333	masculin	8Y	non	1	11568	less.typical	NGF	ANGF3.wav	72	0	18	18	less typical	M
5	HG	95.3333	masculin	8Y	non	0		less.typical	PT	APTF7.wav	72	0	18	18	less typical	M
5	HG	95.3333	masculin	8Y	non	0		less.typical	NGF	BNGF15.wav	72	0	18	18	less typical	M
5	HG	95.3333	masculin	8Y	non	1	7402	less.typical	PPT	APPTF8.wav	72	0	18	18	less typical	M
5	HG	95.3333	masculin	8Y	non	0		less.typical	NGF	BNGF12.wav	72	0	18	18	less typical	M
5	HG	95.3333	masculin	8Y	non	0		less.typical	NGF	ANGF10.wav	72	0	18	18	less typical	M
5	HG	95.3333	masculin	8Y	non	1	13035	less.typical	NGF	ANGF13.wav	72	0	18	18	less typical	M
5	HG	95.3333	masculin	8Y	non	0		less.typical	PPT	APPTF9.wav	72	0	18	18	less typical	M
5	HG	95.3333	masculin	8Y	non	0		less.typical	NGF	ANGF14.wav	72	0	18	18	less typical	M
5	HG	95.3333	masculin	8Y	non	1	17278	less.typical	PT	APTF9.wav	72	0	18	18	less typical	M
5	HG	95.3333	masculin	8Y	non	0		less.typical	PPT	APPTF6.wav	72	0	18	18	less typical	M
5	HG	95.3333	masculin	8Y	non	0		less.typical	PPT	BPPTF6.wav	72	0	18	18	less typical	M
5	HG	95.3333	masculin	8Y	non	0		less.typical	NGF	ANGF12.wav	72	0	18	18	less typical	M
5	HG	95.3333	masculin	8Y	non	0		less.typical	PPT	BPPTF1.wav	72	0	18	18	less typical	M
5	HG	95.3333	masculin	8Y	non	1	9897	less.typical	NGF	ANGF6.wav	72	0	18	18	less typical	M
5	HG	95.3333	masculin	8Y	non	0		less.typical	PT	BPTF7.wav	72	0	18	18	less typical	M
5	HG	95.3333	masculin	8Y	non	0		less.typical	PT	APTF6.wav	72	0	18	18	less typical	M
5	HG	95.3333	masculin	8Y	non	0		less.typical	PT	BPTF2.wav	72	0	18	18	less typical	M
5	HG	95.3333	masculin	8Y	non	0		less.typical	PPT	BPPTF4.wav	72	0	18	18	less typical	M
5	HG	95.3333	masculin	8Y	non	0		less.typical	NGF	ANGF1.wav	72	0	18	18	less typical	M
5	HG	95.3333	masculin	8Y	non	1	14295	less.typical	NGF	ANGF15.wav	72	0	18	18	less typical	M
5	HG	95.3333	masculin	8Y	non	0		less.typical	PT	APTF4.wav	72	0	18	18	less typical	M
5	HG	95.3333	masculin	8Y	non	1	13637	less.typical	NGF	ANGF4.wav	72	0	18	18	less typical	M
5	HG	95.3333	masculin	8Y	non	0		less.typical	PPT	BPPTF2.wav	72	0	18	18	less typical	M
5	HG	95.3333	masculin	8Y	non	0		less.typical	NGF	ANGF6.wav	72	0	18	18	less typical	M
5	HG	95.3333	masculin	8Y	non	1	14161	less.typical	NGF	ANGF18.wav	72	0	18	18	less typical	M
5	HG	95.3333	masculin	8Y	non	0		less.typical	NGF	BNGF18.wav	72	0	18	18	less typical	M
5	HG	95.3333	masculin	8Y	non	0		less.typical	NGF	ANGF11.wav	72	0	18	18	less typical	M
5	HG	95.3333	masculin	8Y	non	1	15398	less.typical	NGF	BNGF1.wav	72	0	18	18	less typical	M
5	HG	95.3333	masculin	8Y	non	1	11699	less.typical	NGF	ANGF7.wav	72	0	18	18	less typical	M
5	HG	95.3333	masculin	8Y	non	0		less.typical	NGF	BNGF17.wav	72	0	18	18	less typical	M
5	HG	95.3333	masculin	8Y	non	1	9384	less.typical	PPT	BPPTF7.wav	72	0	18	18	less typical	M
5	HG	95.3333	masculin	8Y	non	1	16447	less.typical	NGF	ANGF17.wav	72	0	18	18	less typical	M
5	HG	95.3333	masculin	8Y	non	1	8316	less.typical	NGF	BNGF12.wav	72	0	18	18	less typical	M
5	HG	95.3333	masculin	8Y	non	0		less.typical	NGF	ANGF16.wav	72	0	18	18	less typical	M
5	HG	95.3333	masculin	8Y	non	0		less.typical	PPT	APPTF5.wav	72	0	18	18	less typical	M
5	HG	95.3333	masculin	8Y	non	0		less.typical	NGF	ANGF7.wav	72	0	18	18	less typical	M
5	HG	95.3333	masculin	8Y	non	0		less.typical	NGF	ANGF5.wav	72	0	18	18	less typical	M
5	HG	95.3333	masculin	8Y	non	0		less.typical	NGF	ANGF17.wav	72	0	18	18	less typical	M
5	HG	95.3333	masculin	8Y	non	0		less.typical	NGF	ANGF13.wav	72	0	18	18	less typical	M
5	HG	95.3333	masculin	8Y	non	1	10770	less.typical	NGF	BNGF15.wav	72	0	18	18	less typical	M
5	HG	95.3333	masculin	8Y	non	1	14847	less.typical	NGF	BNGF14.wav	72	0	18	18	less typical	M
5	HG	95.3333	masculin	8Y	non	0		less.typical	PPT	APPTF7.wav	72	0	18	18	less typical	M
5	HG	95.3333	masculin	8Y	non	0		less.typical	PPT	APPTF3.wav	72	0	18	18	less typical	M
5	HG	95.3333	masculin	8Y	non	0		less.typical	NGF	BNGF10.wav	72	0	18	18	less typical	M
5	HG	95.3333	masculin	8Y	non	1	9475	less.typical	PT	APTF2.wav	72	0	18	18	less typical	M
5	HG	95.3333	masculin	8Y	non	1	11805	less.typical	NGF	BNGF11.wav	72	0	18	18	less typical	M
5	HG	95.3333	masculin	8Y	non	1	11543	less.typical	NGF	BNGF8.wav	72	0	18	18	less typical	M
5	HG	95.3333	masculin	8Y	non	0		less.typical	NGF	ANGF4.wav	72	0	18	18	less typical	M
5	HG	95.3333	masculin	8Y	non	1	11190	less.typical	NGF	BNGF6.wav	72	0	18	18	less typical	M
5	HG	95.3333	masculin	8Y	non	0		less.typical	PT	APTF5.wav	72	0	18	18	less typical	M
5	HG	95.3333	masculin	8Y	non	1	7680	less.typical	PPT	APPTF1.wav	72	0	18	18	less typical	M
5	HG	95.3333	masculin	8Y	non	0		less.typical	NGF	BNGF6.wav	72	0	18	18	less typical	M
5	HG	95.3333	masculin	8Y	non	0		less.typical	PPT	APPTF2.wav	72	0	18	18	less typical	M
5	HG	95.3333	masculin	8Y	non	0		less.typical	PT	APTF8.wav	72	0	18	18	less typical	M
5	HG	95.3333	masculin	8Y	non	1	15282	less.typical	NGF	ANGF10.wav	72	0	18	18	less typical	M
5	HG	95.3333	masculin	8Y	non	1	12382	less.typical	NGF	BNGF3.wav	72	0	18	18	less typical	M
5	HG	95.3333	masculin	8Y	non	0		less.typical	PT	BPTF4.wav	72	0	18	18	less typical	M
5	HG	95.3333	masculin	8Y	non	0		less.typical	PT	BPTF3.wav	72	0	18	18	less typical	M
5	HG	95.3333	masculin	8Y	non	0		less.typical	NGF	BNGF5.wav	72	0	18	18	less typical	M
5	HG	95.3333	masculin	8Y	non	0		less.typical	NGF	ANGF3.wav	72	0	18	18	less typical	M
5	HG	95.3333	masculin	8Y	non	0		less.typical	PT	BPTF8.wav	72	0	18	18	less typical	M
5	HG	95.3333	masculin	8Y	non	0		less.typical	NGF	BNGF4.wav	72	0	18	18	less typical	M
5	HG	95.3333	masculin	8Y	non	0		less.typical	PPT	BPPTF8.wav	72	0	18	18	less typical	M
5	HG	95.3333	masculin	8Y	non	0		less.typical	PPT	BPPTF5.wav	72	0	18	18	less typical	M
5	HG	95.3333	masculin	8Y	non	1	12813	less.typical	NGF	ANGF16.wav	72	0	18	18	less typical	M
5	HG	95.3333	masculin	8Y	non	0		less.typical	NGF	BNGF9.wav	72	0	18	18	less typical	M
5	HG	95.3333	masculin	8Y	non	1	12603	less.typical	NGF	BNGF17.wav	72	0	18	18	less typical	M
5	HG	95.3333	masculin	8Y	non	1	10778	less.typical	NGF	ANGF2.wav	72	0	18	18	less typical	M
5	HG	95.3333	masculin	8Y	non	1	8869	less.typical	NGF	ANGF12.wav	72	0	18	18	less typical	M
5	HG	95.3333	masculin	8Y	non	1	23978	less.typical	PT	BPTF5.wav	72	0	18	18	less typical	M
5	HG	95.3333	masculin	8Y	non	1	10744	less.typical	NGF	BNGF16.wav	72	0	18	18	less typical	M
5	HG	95.3333	masculin	8Y	non	0		less.typical	NGF	BNGF11.wav	72	0	18	18	less typical	M
5	HG	95.3333	masculin	8Y	non	0		less.typical	PT	APTF3.wav	72	0	18	18	less typical	M
5	HG	95.3333	masculin	8Y	non	1	13396	less.typical	NGF	ANGF5.wav	72	0	18	18	less typical	M
5	HG	95.3333	masculin	8Y	non	1	11326	less.typical	NGF	BNGF10.wav	72	0	18	18	less typical	M
5	HG	95.3333	masculin	8Y	non	1	12344	less.typical	PPT	BPPTF9.wav	72	0	18	18	less typical	M
5	HG	95.3333	masculin	8Y	non	0		less.typical	PT	BPTF6.wav	72	0	18	18	less typical	M
5	HG	95.3333	masculin	8Y	non	1	12485	less.typical	NGF	BNGF9.wav	72	0	18	18	less typical	M
5	HG	95.3333	masculin	8Y	non	1	13118	less.typical	NGF	ANGF9.wav	72	0	18	18	less typical	M
5	HG	95.3333	masculin	8Y	non	1	17775	less.typical	NGF	BNGF18.wav	72	0	18	18	less typical	M
5	HG	95.3333	masculin	8Y	non	1	13394	less.typical	NGF	ANGF14.wav	72	0	18	18	less typical	M
5	HG	95.3333	masculin	8Y	non	1	11671	less.typical	NGF	ANGF8.wav	72	0	18	18	less typical	M
5	HG	95.3333	masculin	8Y	non	0		less.typical	NGF	ANGF2.wav	72	0	18	18	less typical	M
5	HG	95.3333	masculin	8Y	non	0		less.typical	NGF	BNGF16.wav	72	0	18	18	less typical	M
5	HG	95.3333	masculin	8Y	non	0		less.typical	NGF	ANGF8.wav	72	0	18	18	less typical	M
5	HG	95.3333	masculin	8Y	non	1	10098	less.typical	NGF	BNGF7.wav	72	0	18	18	less typical	M
9	HG	120	féminin	10Y	non	1	5834	less.typical	PPT	APPTF8.wav	72	0	18	18	less typical	F
9	HG	120	féminin	10Y	non	1	10626	less.typical	NGF	BNGF15.wav	72	0	18	18	less typical	F
9	HG	120	féminin	10Y	non	1	6783	less.typical	PPT	APPTF3.wav	72	0	18	18	less typical	F
9	HG	120	féminin	10Y	non	0		less.typical	NGF	BNGF17.wav	72	0	18	18	less typical	F
9	HG	120	féminin	10Y	non	0		less.typical	NGF	BNGF10.wav	72	0	18	18	less typical	F
9	HG	120	féminin	10Y	non	0		less.typical	NGF	BNGF9.wav	72	0	18	18	less typical	F
9	HG	120	féminin	10Y	non	1	6611	less.typical	PPT	BPPTF9.wav	72	0	18	18	less typical	F
9	HG	120	féminin	10Y	non	1	10598	less.typical	NGF	ANGF11.wav	72	0	18	18	less typical	F
9	HG	120	féminin	10Y	non	0		less.typical	NGF	BNGF4.wav	72	0	18	18	less typical	F
9	HG	120	féminin	10Y	non	0		less.typical	NGF	ANGF17.wav	72	0	18	18	less typical	F
9	HG	120	féminin	10Y	non	0		less.typical	NGF	ANGF11.wav	72	0	18	18	less typical	F
9	HG	120	féminin	10Y	non	1	10453	less.typical	NGF	ANGF17.wav	72	0	18	18	less typical	F
9	HG	120	féminin	10Y	non	1	9895	less.typical	NGF	ANGF16.wav	72	0	18	18	less typical	F
9	HG	120	féminin	10Y	non	1	10377	less.typical	NGF	BNGF16.wav	72	0	18	18	less typical	F
9	HG	120	féminin	10Y	non	1	10765	less.typical	NGF	ANGF7.wav	72	0	18	18	less typical	F
9	HG	120	féminin	10Y	non	1	10014	less.typical	PT	APTF2.wav	72	0	18	18	less typical	F
9	HG	120	féminin	10Y	non	1	6376	less.typical	PT	APTF6.wav	72	0	18	18	less typical	F
9	HG	120	féminin	10Y	non	1	10178	less.typical	NGF	ANGF14.wav	72	0	18	18	less typical	F
9	HG	120	féminin	10Y	non	1	5329	less.typical	PT	APTF3.wav	72	0	18	18	less typical	F
9	HG	120	féminin	10Y	non	1	12456	less.typical	NGF	BNGF10.wav	72	0	18	18	less typical	F
9	HG	120	féminin	10Y	non	1	9142	less.typical	NGF	BNGF5.wav	72	0	18	18	less typical	F
9	HG	120	féminin	10Y	non	0		less.typical	NGF	BNGF8.wav	72	0	18	18	less typical	F
9	HG	120	féminin	10Y	non	1	10934	less.typical	NGF	BNGF2.wav	72	0	18	18	less typical	F
9	HG	120	féminin	10Y	non	0		less.typical	NGF	ANGF12.wav	72	0	18	18	less typical	F
9	HG	120	féminin	10Y	non	1	5398	less.typical	PT	APTF7.wav	72	0	18	18	less typical	F
9	HG	120	féminin	10Y	non	1	5181	less.typical	PT	BPTF9.wav	72	0	18	18	less typical	F
9	HG	120	féminin	10Y	non	0		less.typical	PT	APTF5.wav	72	0	18	18	less typical	F
9	HG	120	féminin	10Y	non	1	10344	less.typical	NGF	BNGF8.wav	72	0	18	18	less typical	F
9	HG	120	féminin	10Y	non	0		less.typical	NGF	BNGF13.wav	72	0	18	18	less typical	F
9	HG	120	féminin	10Y	non	1	5689	less.typical	PPT	APPTF2.wav	72	0	18	18	less typical	F
9	HG	120	féminin	10Y	non	0		less.typical	NGF	ANGF13.wav	72	0	18	18	less typical	F
9	HG	120	féminin	10Y	non	1	5746	less.typical	PPT	BPPTF1.wav	72	0	18	18	less typical	F
9	HG	120	féminin	10Y	non	1	10020	less.typical	NGF	BNGF7.wav	72	0	18	18	less typical	F
9	HG	120	féminin	10Y	non	1	6763	less.typical	PPT	APPTF6.wav	72	0	18	18	less typical	F
9	HG	120	féminin	10Y	non	1	6828	less.typical	PT	BPTF7.wav	72	0	18	18	less typical	F
9	HG	120	féminin	10Y	non	1	8603	less.typical	NGF	BNGF12.wav	72	0	18	18	less typical	F
9	HG	120	féminin	10Y	non	0		less.typical	NGF	ANGF10.wav	72	0	18	18	less typical	F
9	HG	120	féminin	10Y	non	0		less.typical	NGF	BNGF16.wav	72	0	18	18	less typical	F
9	HG	120	féminin	10Y	non	1	10842	less.typical	NGF	BNGF11.wav	72	0	18	18	less typical	F
9	HG	120	féminin	10Y	non	1	5348	less.typical	PT	APTF4.wav	72	0	18	18	less typical	F
9	HG	120	féminin	10Y	non	0		less.typical	NGF	ANGF3.wav	72	0	18	18	less typical	F
9	HG	120	féminin	10Y	non	1	11000	less.typical	NGF	ANGF5.wav	72	0	18	18	less typical	F
9	HG	120	féminin	10Y	non	0		less.typical	NGF	BNGF3.wav	72	0	18	18	less typical	F
9	HG	120	féminin	10Y	non	0		less.typical	PPT	APPTF4.wav	72	0	18	18	less typical	F
9	HG	120	féminin	10Y	non	1	5928	less.typical	PPT	BPPTF4.wav	72	0	18	18	less typical	F
9	HG	120	féminin	10Y	non	0		less.typical	PT	BPTF1.wav	72	0	18	18	less typical	F
9	HG	120	féminin	10Y	non	1	9943	less.typical	NGF	ANGF2.wav	72	0	18	18	less typical	F
9	HG	120	féminin	10Y	non	1	10529	less.typical	NGF	BNGF4.wav	72	0	18	18	less typical	F
9	HG	120	féminin	10Y	non	1	10381	less.typical	NGF	ANGF8.wav	72	0	18	18	less typical	F
9	HG	120	féminin	10Y	non	0		less.typical	NGF	BNGF18.wav	72	0	18	18	less typical	F
9	HG	120	féminin	10Y	non	0		less.typical	NGF	ANGF8.wav	72	0	18	18	less typical	F
9	HG	120	féminin	10Y	non	1	5453	less.typical	PPT	APPTF1.wav	72	0	18	18	less typical	F
9	HG	120	féminin	10Y	non	1	11791	less.typical	NGF	ANGF18.wav	72	0	18	18	less typical	F
9	HG	120	féminin	10Y	non	0		less.typical	NGF	BNGF2.wav	72	0	18	18	less typical	F
9	HG	120	féminin	10Y	non	1	6033	less.typical	PT	APTF8.wav	72	0	18	18	less typical	F
9	HG	120	féminin	10Y	non	1	12023	less.typical	NGF	ANGF9.wav	72	0	18	18	less typical	F
9	HG	120	féminin	10Y	non	1	6098	less.typical	PPT	BPPTF6.wav	72	0	18	18	less typical	F
9	HG	120	féminin	10Y	non	0		less.typical	PT	BPTF5.wav	72	0	18	18	less typical	F
9	HG	120	féminin	10Y	non	0		less.typical	NGF	ANGF14.wav	72	0	18	18	less typical	F
9	HG	120	féminin	10Y	non	1	7250	less.typical	PPT	BPPTF2.wav	72	0	18	18	less typical	F
9	HG	120	féminin	10Y	non	0		less.typical	NGF	ANGF6.wav	72	0	18	18	less typical	F
9	HG	120	féminin	10Y	non	1	11933	less.typical	NGF	ANGF13.wav	72	0	18	18	less typical	F
9	HG	120	féminin	10Y	non	1	5601	less.typical	PPT	APPTF7.wav	72	0	18	18	less typical	F
9	HG	120	féminin	10Y	non	0		less.typical	NGF	ANGF2.wav	72	0	18	18	less typical	F
9	HG	120	féminin	10Y	non	1	5603	less.typical	PT	BPTF4.wav	72	0	18	18	less typical	F
9	HG	120	féminin	10Y	non	1	9288	less.typical	PPT	APPTF9.wav	72	0	18	18	less typical	F
9	HG	120	féminin	10Y	non	1	5678	less.typical	PPT	BPPTF7.wav	72	0	18	18	less typical	F
9	HG	120	féminin	10Y	non	1	11221	less.typical	NGF	BNGF1.wav	72	0	18	18	less typical	F
9	HG	120	féminin	10Y	non	1	11277	less.typical	NGF	ANGF4.wav	72	0	18	18	less typical	F
9	HG	120	féminin	10Y	non	1	6835	less.typical	PPT	BPPTF3.wav	72	0	18	18	less typical	F
9	HG	120	féminin	10Y	non	0		less.typical	NGF	BNGF14.wav	72	0	18	18	less typical	F
9	HG	120	féminin	10Y	non	1	11279	less.typical	NGF	ANGF10.wav	72	0	18	18	less typical	F
9	HG	120	féminin	10Y	non	0		less.typical	NGF	BNGF11.wav	72	0	18	18	less typical	F
9	HG	120	féminin	10Y	non	0		less.typical	NGF	ANGF9.wav	72	0	18	18	less typical	F
9	HG	120	féminin	10Y	non	1	10403	less.typical	NGF	BNGF18.wav	72	0	18	18	less typical	F
9	HG	120	féminin	10Y	non	1	12191	less.typical	NGF	BNGF3.wav	72	0	18	18	less typical	F
9	HG	120	féminin	10Y	non	0		less.typical	NGF	BNGF12.wav	72	0	18	18	less typical	F
9	HG	120	féminin	10Y	non	1	9986	less.typical	NGF	ANGF3.wav	72	0	18	18	less typical	F
9	HG	120	féminin	10Y	non	1	10264	less.typical	NGF	BNGF9.wav	72	0	18	18	less typical	F
9	HG	120	féminin	10Y	non	1	11611	less.typical	NGF	BNGF13.wav	72	0	18	18	less typical	F
9	HG	120	féminin	10Y	non	1	5713	less.typical	PPT	APPTF5.wav	72	0	18	18	less typical	F
9	HG	120	féminin	10Y	non	1	7998	less.typical	PT	APTF9.wav	72	0	18	18	less typical	F
9	HG	120	féminin	10Y	non	0		less.typical	NGF	BNGF7.wav	72	0	18	18	less typical	F
9	HG	120	féminin	10Y	non	1	13763	less.typical	NGF	BNGF14.wav	72	0	18	18	less typical	F
9	HG	120	féminin	10Y	non	0		less.typical	NGF	ANGF4.wav	72	0	18	18	less typical	F
9	HG	120	féminin	10Y	non	1	6989	less.typical	PPT	BPPTF5.wav	72	0	18	18	less typical	F
9	HG	120	féminin	10Y	non	1	10559	less.typical	NGF	ANGF12.wav	72	0	18	18	less typical	F
9	HG	120	féminin	10Y	non	1	6071	less.typical	PT	BPTF3.wav	72	0	18	18	less typical	F
9	HG	120	féminin	10Y	non	1	5874	less.typical	PPT	BPPTF8.wav	72	0	18	18	less typical	F
9	HG	120	féminin	10Y	non	0		less.typical	NGF	BNGF5.wav	72	0	18	18	less typical	F
9	HG	120	féminin	10Y	non	1	5409	less.typical	PT	BPTF8.wav	72	0	18	18	less typical	F
9	HG	120	féminin	10Y	non	1	12300	less.typical	NGF	ANGF15.wav	72	0	18	18	less typical	F
9	HG	120	féminin	10Y	non	1	9498	less.typical	NGF	BNGF6.wav	72	0	18	18	less typical	F
9	HG	120	féminin	10Y	non	0		less.typical	NGF	ANGF7.wav	72	0	18	18	less typical	F
9	HG	120	féminin	10Y	non	0		less.typical	NGF	ANGF16.wav	72	0	18	18	less typical	F
9	HG	120	féminin	10Y	non	0		less.typical	NGF	ANGF5.wav	72	0	18	18	less typical	F
9	HG	120	féminin	10Y	non	1	10517	less.typical	NGF	ANGF1.wav	72	0	18	18	less typical	F
9	HG	120	féminin	10Y	non	0		less.typical	NGF	BNGF15.wav	72	0	18	18	less typical	F
9	HG	120	féminin	10Y	non	0		less.typical	NGF	ANGF15.wav	72	0	18	18	less typical	F
9	HG	120	féminin	10Y	non	0		less.typical	NGF	BNGF1.wav	72	0	18	18	less typical	F
9	HG	120	féminin	10Y	non	1	6709	less.typical	PT	BPTF6.wav	72	0	18	18	less typical	F
9	HG	120	féminin	10Y	non	1	11941	less.typical	NGF	BNGF17.wav	72	0	18	18	less typical	F
9	HG	120	féminin	10Y	non	0		less.typical	NGF	BNGF6.wav	72	0	18	18	less typical	F
9	HG	120	féminin	10Y	non	0		less.typical	NGF	ANGF18.wav	72	0	18	18	less typical	F
9	HG	120	féminin	10Y	non	1	9695	less.typical	NGF	ANGF6.wav	72	0	18	18	less typical	F
9	HG	120	féminin	10Y	non	0		less.typical	NGF	ANGF1.wav	72	0	18	18	less typical	F
9	HG	120	féminin	10Y	non	1	5593	less.typical	PT	APTF1.wav	72	0	18	18	less typical	F
9	HG	120	féminin	10Y	non	1	5344	less.typical	PT	BPTF2.wav	72	0	18	18	less typical	F
Anais101	Anais	264.536	masculin	adults	non	grammatical	4969		PT	BPTF2.wav	36	0	18	18	less typical	M
Anais101	Anais	264.536	masculin	adults	non	grammatical	6000		NGF	BNGF15.wav	36	0	18	18	less typical	M
Anais101	Anais	264.536	masculin	adults	non	non grammatical	6044		NGF	BNGF8.wav	36	0	18	18	less typical	M
Anais101	Anais	264.536	masculin	adults	non	grammatical	6426		PPT	BPPTF6.wav	36	0	18	18	less typical	M
Anais101	Anais	264.536	masculin	adults	non	grammatical	6365		PT	BPTF7.wav	36	0	18	18	less typical	M
Anais101	Anais	264.536	masculin	adults	non	grammatical	7910		NGF	BNGF14.wav	36	0	18	18	less typical	M
Anais101	Anais	264.536	masculin	adults	non	grammatical	5979		PPT	BPPTF8.wav	36	0	18	18	less typical	M
Anais101	Anais	264.536	masculin	adults	non	grammatical	5469		PPT	BPPTF7.wav	36	0	18	18	less typical	M
Anais101	Anais	264.536	masculin	adults	non	non grammatical	5927		NGF	BNGF16.wav	36	0	18	18	less typical	M
Anais101	Anais	264.536	masculin	adults	non	grammatical	6760		PPT	BPPTF5.wav	36	0	18	18	less typical	M
Anais101	Anais	264.536	masculin	adults	non	non grammatical	4595		NGF	BNGF12.wav	36	0	18	18	less typical	M
Anais101	Anais	264.536	masculin	adults	non	grammatical	5248		PPT	BPPTF3.wav	36	0	18	18	less typical	M
Anais101	Anais	264.536	masculin	adults	non	non grammatical	5988		NGF	BNGF9.wav	36	0	18	18	less typical	M
Anais101	Anais	264.536	masculin	adults	non	grammatical	7057		PPT	BPPTF2.wav	36	0	18	18	less typical	M
Anais101	Anais	264.536	masculin	adults	non	grammatical	5976		PPT	BPPTF9.wav	36	0	18	18	less typical	M
Anais101	Anais	264.536	masculin	adults	non	grammatical	4596		PPT	BPPTF1.wav	36	0	18	18	less typical	M
Anais101	Anais	264.536	masculin	adults	non	grammatical	5817		PT	BPTF1.wav	36	0	18	18	less typical	M
Anais101	Anais	264.536	masculin	adults	non	non grammatical	5407		NGF	BNGF10.wav	36	0	18	18	less typical	M
Anais101	Anais	264.536	masculin	adults	non	non grammatical	6213		NGF	BNGF17.wav	36	0	18	18	less typical	M
Anais101	Anais	264.536	masculin	adults	non	grammatical	6367		NGF	BNGF13.wav	36	0	18	18	less typical	M
Anais101	Anais	264.536	masculin	adults	non	non grammatical	5586		NGF	BNGF1.wav	36	0	18	18	less typical	M
Anais101	Anais	264.536	masculin	adults	non	grammatical	5410		PT	BPTF3.wav	36	0	18	18	less typical	M
Anais101	Anais	264.536	masculin	adults	non	non grammatical	5376		NGF	BNGF11.wav	36	0	18	18	less typical	M
Anais101	Anais	264.536	masculin	adults	non	grammatical	4820		PT	BPTF9.wav	36	0	18	18	less typical	M
Anais101	Anais	264.536	masculin	adults	non	grammatical	4963		PT	BPTF8.wav	36	0	18	18	less typical	M
Anais101	Anais	264.536	masculin	adults	non	grammatical	5091		PT	BPTF4.wav	36	0	18	18	less typical	M
Anais101	Anais	264.536	masculin	adults	non	non grammatical	5498		NGF	BNGF18.wav	36	0	18	18	less typical	M
Anais101	Anais	264.536	masculin	adults	non	non grammatical	6832		NGF	BNGF3.wav	36	0	18	18	less typical	M
Anais101	Anais	264.536	masculin	adults	non	grammatical	5455		NGF	BNGF6.wav	36	0	18	18	less typical	M
Anais101	Anais	264.536	masculin	adults	non	grammatical	6061		PT	BPTF5.wav	36	0	18	18	less typical	M
Anais101	Anais	264.536	masculin	adults	non	non grammatical	5731		NGF	BNGF2.wav	36	0	18	18	less typical	M
Anais101	Anais	264.536	masculin	adults	non	non grammatical	5001		NGF	BNGF7.wav	36	0	18	18	less typical	M
Anais101	Anais	264.536	masculin	adults	non	non grammatical	5189		NGF	BNGF4.wav	36	0	18	18	less typical	M
Anais101	Anais	264.536	masculin	adults	non	grammatical	5110		PT	BPTF6.wav	36	0	18	18	less typical	M
Anais101	Anais	264.536	masculin	adults	non	non grammatical	5000		NGF	BNGF5.wav	36	0	18	18	less typical	M
Anais101	Anais	264.536	masculin	adults	non	grammatical	5085		PPT	BPPTF4.wav	36	0	18	18	less typical	M
Anais101	Anais	264.536	masculin	adults	non	non grammatical	5834		NGF	ANGF10.wav	36	0	18	18	less typical	M
Anais101	Anais	264.536	masculin	adults	non	grammatical	7072		PT	APTF2.wav	36	0	18	18	less typical	M
Anais101	Anais	264.536	masculin	adults	non	grammatical	5927		PPT	APPTF4.wav	36	0	18	18	less typical	M
Anais101	Anais	264.536	masculin	adults	non	non grammatical	5868		NGF	ANGF11.wav	36	0	18	18	less typical	M
Anais101	Anais	264.536	masculin	adults	non	grammatical	6549		PT	APTF9.wav	36	0	18	18	less typical	M
Anais101	Anais	264.536	masculin	adults	non	non grammatical	5819		NGF	ANGF12.wav	36	0	18	18	less typical	M
Anais101	Anais	264.536	masculin	adults	non	non grammatical	5272		NGF	ANGF6.wav	36	0	18	18	less typical	M
Anais101	Anais	264.536	masculin	adults	non	non grammatical	5794		NGF	ANGF17.wav	36	0	18	18	less typical	M
Anais101	Anais	264.536	masculin	adults	non	grammatical	7554		NGF	ANGF15.wav	36	0	18	18	less typical	M
Anais101	Anais	264.536	masculin	adults	non	non grammatical	5959		NGF	ANGF16.wav	36	0	18	18	less typical	M
Anais101	Anais	264.536	masculin	adults	non	grammatical	5071		PT	APTF7.wav	36	0	18	18	less typical	M
Anais101	Anais	264.536	masculin	adults	non	grammatical	6254		PPT	APPTF8.wav	36	0	18	18	less typical	M
Anais101	Anais	264.536	masculin	adults	non	non grammatical	6026		NGF	ANGF9.wav	36	0	18	18	less typical	M
Anais101	Anais	264.536	masculin	adults	non	grammatical	5802		PT	APTF8.wav	36	0	18	18	less typical	M
Anais101	Anais	264.536	masculin	adults	non	grammatical	6532		PT	APTF5.wav	36	0	18	18	less typical	M
Anais101	Anais	264.536	masculin	adults	non	non grammatical	6035		NGF	ANGF4.wav	36	0	18	18	less typical	M
Anais101	Anais	264.536	masculin	adults	non	grammatical	5037		PPT	APPTF3.wav	36	0	18	18	less typical	M
Anais101	Anais	264.536	masculin	adults	non	grammatical	5553		PPT	APPTF9.wav	36	0	18	18	less typical	M
Anais101	Anais	264.536	masculin	adults	non	non grammatical	6325		NGF	ANGF5.wav	36	0	18	18	less typical	M
Anais101	Anais	264.536	masculin	adults	non	grammatical	5372		PPT	APPTF1.wav	36	0	18	18	less typical	M
Anais101	Anais	264.536	masculin	adults	non	grammatical	6373		PPT	APPTF6.wav	36	0	18	18	less typical	M
Anais101	Anais	264.536	masculin	adults	non	grammatical	4659		PT	APTF3.wav	36	0	18	18	less typical	M
Anais101	Anais	264.536	masculin	adults	non	non grammatical	5611		NGF	ANGF1.wav	36	0	18	18	less typical	M
Anais101	Anais	264.536	masculin	adults	non	non grammatical	5328		NGF	ANGF14.wav	36	0	18	18	less typical	M
Anais101	Anais	264.536	masculin	adults	non	non grammatical	5503		NGF	ANGF13.wav	36	0	18	18	less typical	M
Anais101	Anais	264.536	masculin	adults	non	non grammatical	5906		NGF	ANGF7.wav	36	0	18	18	less typical	M
Anais101	Anais	264.536	masculin	adults	non	grammatical	5966		PT	APTF6.wav	36	0	18	18	less typical	M
Anais101	Anais	264.536	masculin	adults	non	non grammatical	5226		NGF	ANGF8.wav	36	0	18	18	less typical	M
Anais101	Anais	264.536	masculin	adults	non	grammatical	5343		PPT	APPTF5.wav	36	0	18	18	less typical	M
Anais101	Anais	264.536	masculin	adults	non	non grammatical	5178		NGF	ANGF2.wav	36	0	18	18	less typical	M
Anais101	Anais	264.536	masculin	adults	non	non grammatical	6015		NGF	ANGF18.wav	36	0	18	18	less typical	M
Anais101	Anais	264.536	masculin	adults	non	grammatical	5143		PT	APTF4.wav	36	0	18	18	less typical	M
Anais101	Anais	264.536	masculin	adults	non	grammatical	4844		PPT	APPTF7.wav	36	0	18	18	less typical	M
Anais101	Anais	264.536	masculin	adults	non	non grammatical	5040		NGF	ANGF3.wav	36	0	18	18	less typical	M
Anais101	Anais	264.536	masculin	adults	non	grammatical	5813		PPT	APPTF2.wav	36	0	18	18	less typical	M
Anais101	Anais	264.536	masculin	adults	non	grammatical	4234		PT	APTF1.wav	36	0	18	18	less typical	M
Anais103	Anais	275.707	féminin	adults	non	grammatical	5492		PPT	APPTF9.wav	36	0	18	18	less typical	F
Anais103	Anais	275.707	féminin	adults	non	non grammatical	5641		NGF	ANGF16.wav	36	0	18	18	less typical	F
Anais103	Anais	275.707	féminin	adults	non	grammatical	5705		PT	APTF8.wav	36	0	18	18	less typical	F
Anais103	Anais	275.707	féminin	adults	non	non grammatical	6519		NGF	ANGF9.wav	36	0	18	18	less typical	F
Anais103	Anais	275.707	féminin	adults	non	non grammatical	4868		NGF	ANGF8.wav	36	0	18	18	less typical	F
Anais103	Anais	275.707	féminin	adults	non	grammatical	6944		NGF	ANGF13.wav	36	0	18	18	less typical	F
Anais103	Anais	275.707	féminin	adults	non	grammatical	5839		PPT	APPTF6.wav	36	0	18	18	less typical	F
Anais103	Anais	275.707	féminin	adults	non	non grammatical	5208		NGF	ANGF5.wav	36	0	18	18	less typical	F
Anais103	Anais	275.707	féminin	adults	non	grammatical	5657		PT	APTF9.wav	36	0	18	18	less typical	F
Anais103	Anais	275.707	féminin	adults	non	grammatical	5893		PT	APTF5.wav	36	0	18	18	less typical	F
Anais103	Anais	275.707	féminin	adults	non	grammatical	5570		PPT	APPTF2.wav	36	0	18	18	less typical	F
Anais103	Anais	275.707	féminin	adults	non	non grammatical	4818		NGF	ANGF2.wav	36	0	18	18	less typical	F
Anais103	Anais	275.707	féminin	adults	non	non grammatical	5594		NGF	ANGF4.wav	36	0	18	18	less typical	F
Anais103	Anais	275.707	féminin	adults	non	grammatical	5028		PPT	APPTF5.wav	36	0	18	18	less typical	F
Anais103	Anais	275.707	féminin	adults	non	grammatical	5445		PPT	APPTF4.wav	36	0	18	18	less typical	F
Anais103	Anais	275.707	féminin	adults	non	grammatical	6063		PT	APTF2.wav	36	0	18	18	less typical	F
Anais103	Anais	275.707	féminin	adults	non	grammatical	5823		NGF	ANGF17.wav	36	0	18	18	less typical	F
Anais103	Anais	275.707	féminin	adults	non	non grammatical	4952		NGF	ANGF3.wav	36	0	18	18	less typical	F
Anais103	Anais	275.707	féminin	adults	non	non grammatical	5348		NGF	ANGF7.wav	36	0	18	18	less typical	F
Anais103	Anais	275.707	féminin	adults	non	non grammatical	6029		NGF	ANGF18.wav	36	0	18	18	less typical	F
Anais103	Anais	275.707	féminin	adults	non	grammatical	6555		NGF	ANGF10.wav	36	0	18	18	less typical	F
Anais103	Anais	275.707	féminin	adults	non	grammatical	4506		PT	APTF3.wav	36	0	18	18	less typical	F
Anais103	Anais	275.707	féminin	adults	non	grammatical	4859		PPT	APPTF8.wav	36	0	18	18	less typical	F
Anais103	Anais	275.707	féminin	adults	non	grammatical	6234		NGF	ANGF12.wav	36	0	18	18	less typical	F
Anais103	Anais	275.707	féminin	adults	non	grammatical	4247		PT	APTF4.wav	36	0	18	18	less typical	F
Anais103	Anais	275.707	féminin	adults	non	grammatical	4343		PPT	APPTF7.wav	36	0	18	18	less typical	F
Anais103	Anais	275.707	féminin	adults	non	grammatical	4687		PPT	APPTF1.wav	36	0	18	18	less typical	F
Anais103	Anais	275.707	féminin	adults	non	grammatical	4700		PT	APTF7.wav	36	0	18	18	less typical	F
Anais103	Anais	275.707	féminin	adults	non	grammatical	4869		NGF	ANGF14.wav	36	0	18	18	less typical	F
Anais103	Anais	275.707	féminin	adults	non	non grammatical	5189		NGF	ANGF1.wav	36	0	18	18	less typical	F
Anais103	Anais	275.707	féminin	adults	non	grammatical	4094		PT	APTF1.wav	36	0	18	18	less typical	F
Anais103	Anais	275.707	féminin	adults	non	grammatical	6621		PT	APTF6.wav	36	0	18	18	less typical	F
Anais103	Anais	275.707	féminin	adults	non	grammatical	4708		PPT	APPTF3.wav	36	0	18	18	less typical	F
Anais103	Anais	275.707	féminin	adults	non	grammatical	5960		NGF	ANGF15.wav	36	0	18	18	less typical	F
Anais103	Anais	275.707	féminin	adults	non	non grammatical	4572		NGF	ANGF6.wav	36	0	18	18	less typical	F
Anais103	Anais	275.707	féminin	adults	non	non grammatical	7435		NGF	ANGF11.wav	36	0	18	18	less typical	F
Anais103	Anais	275.707	féminin	adults	non	non grammatical	4448		NGF	BNGF4.wav	36	0	18	18	less typical	F
Anais103	Anais	275.707	féminin	adults	non	grammatical	5415		PPT	BPPTF8.wav	36	0	18	18	less typical	F
Anais103	Anais	275.707	féminin	adults	non	grammatical	6518		PPT	BPPTF2.wav	36	0	18	18	less typical	F
Anais103	Anais	275.707	féminin	adults	non	grammatical	5852		PT	BPTF3.wav	36	0	18	18	less typical	F
Anais103	Anais	275.707	féminin	adults	non	grammatical	4856		PT	BPTF4.wav	36	0	18	18	less typical	F
Anais103	Anais	275.707	féminin	adults	non	grammatical	6185		PPT	BPPTF9.wav	36	0	18	18	less typical	F
Anais103	Anais	275.707	féminin	adults	non	grammatical	5139		PPT	BPPTF4.wav	36	0	18	18	less typical	F
Anais103	Anais	275.707	féminin	adults	non	grammatical	5973		PT	BPTF5.wav	36	0	18	18	less typical	F
Anais103	Anais	275.707	féminin	adults	non	non grammatical	4850		NGF	BNGF6.wav	36	0	18	18	less typical	F
Anais103	Anais	275.707	féminin	adults	non	grammatical	5816		PPT	BPPTF6.wav	36	0	18	18	less typical	F
Anais103	Anais	275.707	féminin	adults	non	non grammatical	2592		NGF	BNGF2.wav	36	0	18	18	less typical	F
Anais103	Anais	275.707	féminin	adults	non	non grammatical	5143		NGF	BNGF9.wav	36	0	18	18	less typical	F
Anais103	Anais	275.707	féminin	adults	non	grammatical	4977		PT	BPTF1.wav	36	0	18	18	less typical	F
Anais103	Anais	275.707	féminin	adults	non	non grammatical	2697		NGF	BNGF7.wav	36	0	18	18	less typical	F
Anais103	Anais	275.707	féminin	adults	non	grammatical	5071		PPT	BPPTF7.wav	36	0	18	18	less typical	F
Anais103	Anais	275.707	féminin	adults	non	grammatical	5228		NGF	BNGF13.wav	36	0	18	18	less typical	F
Anais103	Anais	275.707	féminin	adults	non	grammatical	5113		NGF	BNGF11.wav	36	0	18	18	less typical	F
Anais103	Anais	275.707	féminin	adults	non	non grammatical	2651		NGF	BNGF8.wav	36	0	18	18	less typical	F
Anais103	Anais	275.707	féminin	adults	non	grammatical	4565		PT	BPTF6.wav	36	0	18	18	less typical	F
Anais103	Anais	275.707	féminin	adults	non	grammatical	4760		PPT	BPPTF3.wav	36	0	18	18	less typical	F
Anais103	Anais	275.707	féminin	adults	non	grammatical	6094		NGF	BNGF17.wav	36	0	18	18	less typical	F
Anais103	Anais	275.707	féminin	adults	non	non grammatical	3577		NGF	BNGF5.wav	36	0	18	18	less typical	F
Anais103	Anais	275.707	féminin	adults	non	non grammatical	4854		NGF	BNGF10.wav	36	0	18	18	less typical	F
Anais103	Anais	275.707	féminin	adults	non	grammatical	4259		PPT	BPPTF1.wav	36	0	18	18	less typical	F
Anais103	Anais	275.707	féminin	adults	non	grammatical	4405		PT	BPTF9.wav	36	0	18	18	less typical	F
Anais103	Anais	275.707	féminin	adults	non	grammatical	5316		NGF	BNGF16.wav	36	0	18	18	less typical	F
Anais103	Anais	275.707	féminin	adults	non	grammatical	5656		PT	BPTF7.wav	36	0	18	18	less typical	F
Anais103	Anais	275.707	féminin	adults	non	grammatical	5708		NGF	BNGF18.wav	36	0	18	18	less typical	F
Anais103	Anais	275.707	féminin	adults	non	non grammatical	5875		NGF	BNGF3.wav	36	0	18	18	less typical	F
Anais103	Anais	275.707	féminin	adults	non	grammatical	4326		NGF	BNGF12.wav	36	0	18	18	less typical	F
Anais103	Anais	275.707	féminin	adults	non	grammatical	4456		PT	BPTF8.wav	36	0	18	18	less typical	F
Anais103	Anais	275.707	féminin	adults	non	grammatical	6729		PPT	BPPTF5.wav	36	0	18	18	less typical	F
Anais103	Anais	275.707	féminin	adults	non	grammatical	4840		PT	BPTF2.wav	36	0	18	18	less typical	F
Anais103	Anais	275.707	féminin	adults	non	grammatical	5137		NGF	BNGF15.wav	36	0	18	18	less typical	F
Anais103	Anais	275.707	féminin	adults	non	non grammatical	4506		NGF	BNGF1.wav	36	0	18	18	less typical	F
Anais103	Anais	275.707	féminin	adults	non	grammatical	5712		NGF	BNGF14.wav	36	0	18	18	less typical	F
Anais105	Anais	260.508	féminin	adults	non	non grammatical	5754		NGF	ANGF1.wav	36	0	18	18	less typical	F
Anais105	Anais	260.508	féminin	adults	non	non grammatical	5905		NGF	ANGF15.wav	36	0	18	18	less typical	F
Anais105	Anais	260.508	féminin	adults	non	non grammatical	5885		NGF	ANGF18.wav	36	0	18	18	less typical	F
Anais105	Anais	260.508	féminin	adults	non	non grammatical	5437		NGF	ANGF11.wav	36	0	18	18	less typical	F
Anais105	Anais	260.508	féminin	adults	non	non grammatical	5261		NGF	ANGF10.wav	36	0	18	18	less typical	F
Anais105	Anais	260.508	féminin	adults	non	non grammatical	5673		NGF	ANGF4.wav	36	0	18	18	less typical	F
Anais105	Anais	260.508	féminin	adults	non	grammatical	4688		PPT	APPTF3.wav	36	0	18	18	less typical	F
Anais105	Anais	260.508	féminin	adults	non	non grammatical	5229		NGF	ANGF7.wav	36	0	18	18	less typical	F
Anais105	Anais	260.508	féminin	adults	non	grammatical	6141		PT	APTF2.wav	36	0	18	18	less typical	F
Anais105	Anais	260.508	féminin	adults	non	grammatical	4896		PPT	APPTF5.wav	36	0	18	18	less typical	F
Anais105	Anais	260.508	féminin	adults	non	grammatical	4174		PT	APTF3.wav	36	0	18	18	less typical	F
Anais105	Anais	260.508	féminin	adults	non	non grammatical	4773		NGF	ANGF8.wav	36	0	18	18	less typical	F
Anais105	Anais	260.508	féminin	adults	non	non grammatical	5531		NGF	ANGF9.wav	36	0	18	18	less typical	F
Anais105	Anais	260.508	féminin	adults	non	non grammatical	5313		NGF	ANGF17.wav	36	0	18	18	less typical	F
Anais105	Anais	260.508	féminin	adults	non	grammatical	5889		PPT	APPTF6.wav	36	0	18	18	less typical	F
Anais105	Anais	260.508	féminin	adults	non	non grammatical	4559		NGF	ANGF6.wav	36	0	18	18	less typical	F
Anais105	Anais	260.508	féminin	adults	non	non grammatical	4764		PPT	APPTF8.wav	36	0	18	18	less typical	F
Anais105	Anais	260.508	féminin	adults	non	non grammatical	3994		NGF	ANGF2.wav	36	0	18	18	less typical	F
Anais105	Anais	260.508	féminin	adults	non	non grammatical	4774		NGF	ANGF3.wav	36	0	18	18	less typical	F
Anais105	Anais	260.508	féminin	adults	non	grammatical	3860		PT	APTF1.wav	36	0	18	18	less typical	F
Anais105	Anais	260.508	féminin	adults	non	grammatical	5122		PPT	APPTF9.wav	36	0	18	18	less typical	F
Anais105	Anais	260.508	féminin	adults	non	grammatical	6059		PT	APTF5.wav	36	0	18	18	less typical	F
Anais105	Anais	260.508	féminin	adults	non	grammatical	4740		PT	APTF7.wav	36	0	18	18	less typical	F
Anais105	Anais	260.508	féminin	adults	non	grammatical	5364		PPT	APPTF4.wav	36	0	18	18	less typical	F
Anais105	Anais	260.508	féminin	adults	non	grammatical	5266		PPT	APPTF2.wav	36	0	18	18	less typical	F
Anais105	Anais	260.508	féminin	adults	non	grammatical	4483		PPT	APPTF1.wav	36	0	18	18	less typical	F
Anais105	Anais	260.508	féminin	adults	non	grammatical	5375		PT	APTF8.wav	36	0	18	18	less typical	F
Anais105	Anais	260.508	féminin	adults	non	non grammatical	4988		NGF	ANGF5.wav	36	0	18	18	less typical	F
Anais105	Anais	260.508	féminin	adults	non	grammatical	4220		PT	APTF4.wav	36	0	18	18	less typical	F
Anais105	Anais	260.508	féminin	adults	non	grammatical	5633		PT	APTF6.wav	36	0	18	18	less typical	F
Anais105	Anais	260.508	féminin	adults	non	non grammatical	4919		NGF	ANGF16.wav	36	0	18	18	less typical	F
Anais105	Anais	260.508	féminin	adults	non	non grammatical	5234		NGF	ANGF13.wav	36	0	18	18	less typical	F
Anais105	Anais	260.508	féminin	adults	non	non grammatical	4799		NGF	ANGF14.wav	36	0	18	18	less typical	F
Anais105	Anais	260.508	féminin	adults	non	non grammatical	2005		NGF	ANGF12.wav	36	0	18	18	less typical	F
Anais105	Anais	260.508	féminin	adults	non	grammatical	5715		PT	APTF9.wav	36	0	18	18	less typical	F
Anais105	Anais	260.508	féminin	adults	non	grammatical	4393		PPT	APPTF7.wav	36	0	18	18	less typical	F
Anais105	Anais	260.508	féminin	adults	non	grammatical	4133		PPT	BPPTF1.wav	36	0	18	18	less typical	F
Anais105	Anais	260.508	féminin	adults	non	grammatical	4865		PPT	BPPTF3.wav	36	0	18	18	less typical	F
Anais105	Anais	260.508	féminin	adults	non	non grammatical	5779		NGF	BNGF17.wav	36	0	18	18	less typical	F
Anais105	Anais	260.508	féminin	adults	non	non grammatical	4957		NGF	BNGF9.wav	36	0	18	18	less typical	F
Anais105	Anais	260.508	féminin	adults	non	grammatical	5023		PT	BPTF3.wav	36	0	18	18	less typical	F
Anais105	Anais	260.508	féminin	adults	non	non grammatical	2621		NGF	BNGF2.wav	36	0	18	18	less typical	F
Anais105	Anais	260.508	féminin	adults	non	grammatical	5574		PPT	BPPTF9.wav	36	0	18	18	less typical	F
Anais105	Anais	260.508	féminin	adults	non	non grammatical	3409		NGF	BNGF12.wav	36	0	18	18	less typical	F
Anais105	Anais	260.508	féminin	adults	non	grammatical	5601		PT	BPTF7.wav	36	0	18	18	less typical	F
Anais105	Anais	260.508	féminin	adults	non	non grammatical	5979		NGF	BNGF3.wav	36	0	18	18	less typical	F
Anais105	Anais	260.508	féminin	adults	non	non grammatical	3082		NGF	BNGF6.wav	36	0	18	18	less typical	F
Anais105	Anais	260.508	féminin	adults	non	grammatical	4339		PT	BPTF2.wav	36	0	18	18	less typical	F
Anais105	Anais	260.508	féminin	adults	non	non grammatical	5238		NGF	BNGF16.wav	36	0	18	18	less typical	F
Anais105	Anais	260.508	féminin	adults	non	non grammatical	5222		NGF	BNGF18.wav	36	0	18	18	less typical	F
Anais105	Anais	260.508	féminin	adults	non	grammatical	4510		PT	BPTF8.wav	36	0	18	18	less typical	F
Anais105	Anais	260.508	féminin	adults	non	non grammatical	5479		NGF	BNGF14.wav	36	0	18	18	less typical	F
Anais105	Anais	260.508	féminin	adults	non	non grammatical	2533		NGF	BNGF11.wav	36	0	18	18	less typical	F
Anais105	Anais	260.508	féminin	adults	non	grammatical	4914		PPT	BPPTF7.wav	36	0	18	18	less typical	F
Anais105	Anais	260.508	féminin	adults	non	non grammatical	2867		NGF	BNGF15.wav	36	0	18	18	less typical	F
Anais105	Anais	260.508	féminin	adults	non	grammatical	4781		PT	BPTF6.wav	36	0	18	18	less typical	F
Anais105	Anais	260.508	féminin	adults	non	non grammatical	3969		NGF	BNGF4.wav	36	0	18	18	less typical	F
Anais105	Anais	260.508	féminin	adults	non	non grammatical	4847		NGF	BNGF10.wav	36	0	18	18	less typical	F
Anais105	Anais	260.508	féminin	adults	non	grammatical	5764		PPT	BPPTF6.wav	36	0	18	18	less typical	F
Anais105	Anais	260.508	féminin	adults	non	grammatical	4929		PT	BPTF9.wav	36	0	18	18	less typical	F
Anais105	Anais	260.508	féminin	adults	non	grammatical	6193		PPT	BPPTF5.wav	36	0	18	18	less typical	F
Anais105	Anais	260.508	féminin	adults	non	non grammatical	3362		NGF	BNGF13.wav	36	0	18	18	less typical	F
Anais105	Anais	260.508	féminin	adults	non	grammatical	5110		PT	BPTF1.wav	36	0	18	18	less typical	F
Anais105	Anais	260.508	féminin	adults	non	non grammatical	3464		NGF	BNGF8.wav	36	0	18	18	less typical	F
Anais105	Anais	260.508	féminin	adults	non	grammatical	5694		PT	BPTF5.wav	36	0	18	18	less typical	F
Anais105	Anais	260.508	féminin	adults	non	grammatical	6454		PPT	BPPTF2.wav	36	0	18	18	less typical	F
Anais105	Anais	260.508	féminin	adults	non	grammatical	4591		PT	BPTF4.wav	36	0	18	18	less typical	F
Anais105	Anais	260.508	féminin	adults	non	non grammatical	3294		NGF	BNGF5.wav	36	0	18	18	less typical	F
Anais105	Anais	260.508	féminin	adults	non	non grammatical	2506		NGF	BNGF7.wav	36	0	18	18	less typical	F
Anais105	Anais	260.508	féminin	adults	non	grammatical	4953		PPT	BPPTF4.wav	36	0	18	18	less typical	F
Anais105	Anais	260.508	féminin	adults	non	non grammatical	4640		NGF	BNGF1.wav	36	0	18	18	less typical	F
Anais105	Anais	260.508	féminin	adults	non	grammatical	5473		PPT	BPPTF8.wav	36	0	18	18	less typical	F
Anais107	Anais	269.194	féminin	adults	non	grammatical	5939		PPT	BPPTF6.wav	36	0	18	18	less typical	F
Anais107	Anais	269.194	féminin	adults	non	non grammatical	5443		NGF	BNGF2.wav	36	0	18	18	less typical	F
Anais107	Anais	269.194	féminin	adults	non	non grammatical	5999		NGF	BNGF18.wav	36	0	18	18	less typical	F
Anais107	Anais	269.194	féminin	adults	non	grammatical	5527		PT	BPTF7.wav	36	0	18	18	less typical	F
Anais107	Anais	269.194	féminin	adults	non	grammatical	4980		PT	BPTF4.wav	36	0	18	18	less typical	F
Anais107	Anais	269.194	féminin	adults	non	non grammatical	3365		NGF	BNGF6.wav	36	0	18	18	less typical	F
Anais107	Anais	269.194	féminin	adults	non	non grammatical	2893		NGF	BNGF11.wav	36	0	18	18	less typical	F
Anais107	Anais	269.194	féminin	adults	non	grammatical	5027		PPT	BPPTF3.wav	36	0	18	18	less typical	F
Anais107	Anais	269.194	féminin	adults	non	grammatical	6492		PPT	BPPTF5.wav	36	0	18	18	less typical	F
Anais107	Anais	269.194	féminin	adults	non	grammatical	5035		PPT	BPPTF7.wav	36	0	18	18	less typical	F
Anais107	Anais	269.194	féminin	adults	non	grammatical	5712		PPT	BPPTF8.wav	36	0	18	18	less typical	F
Anais107	Anais	269.194	féminin	adults	non	non grammatical	5292		NGF	BNGF10.wav	36	0	18	18	less typical	F
Anais107	Anais	269.194	féminin	adults	non	grammatical	5155		PPT	BPPTF4.wav	36	0	18	18	less typical	F
Anais107	Anais	269.194	féminin	adults	non	non grammatical	4218		NGF	BNGF8.wav	36	0	18	18	less typical	F
Anais107	Anais	269.194	féminin	adults	non	grammatical	5734		PPT	BPPTF9.wav	36	0	18	18	less typical	F
Anais107	Anais	269.194	féminin	adults	non	grammatical	5145		NGF	BNGF7.wav	36	0	18	18	less typical	F
Anais107	Anais	269.194	féminin	adults	non	grammatical	6384		PPT	BPPTF2.wav	36	0	18	18	less typical	F
Anais107	Anais	269.194	féminin	adults	non	non grammatical	4123		NGF	BNGF12.wav	36	0	18	18	less typical	F
Anais107	Anais	269.194	féminin	adults	non	grammatical	5159		NGF	BNGF16.wav	36	0	18	18	less typical	F
Anais107	Anais	269.194	féminin	adults	non	grammatical	5312		PT	BPTF2.wav	36	0	18	18	less typical	F
Anais107	Anais	269.194	féminin	adults	non	non grammatical	4874		NGF	BNGF5.wav	36	0	18	18	less typical	F
Anais107	Anais	269.194	féminin	adults	non	non grammatical	5281		NGF	BNGF4.wav	36	0	18	18	less typical	F
Anais107	Anais	269.194	féminin	adults	non	non grammatical	6864		NGF	BNGF15.wav	36	0	18	18	less typical	F
Anais107	Anais	269.194	féminin	adults	non	grammatical	5025		PT	BPTF6.wav	36	0	18	18	less typical	F
Anais107	Anais	269.194	féminin	adults	non	grammatical	4226		PPT	BPPTF1.wav	36	0	18	18	less typical	F
Anais107	Anais	269.194	féminin	adults	non	grammatical	4874		PT	BPTF8.wav	36	0	18	18	less typical	F
Anais107	Anais	269.194	féminin	adults	non	non grammatical	6917		NGF	BNGF1.wav	36	0	18	18	less typical	F
Anais107	Anais	269.194	féminin	adults	non	grammatical	4430		PT	BPTF9.wav	36	0	18	18	less typical	F
Anais107	Anais	269.194	féminin	adults	non	grammatical	5937		PT	BPTF5.wav	36	0	18	18	less typical	F
Anais107	Anais	269.194	féminin	adults	non	non grammatical	6888		NGF	BNGF14.wav	36	0	18	18	less typical	F
Anais107	Anais	269.194	féminin	adults	non	grammatical	5477		PT	BPTF3.wav	36	0	18	18	less typical	F
Anais107	Anais	269.194	féminin	adults	non	non grammatical	5644		NGF	BNGF9.wav	36	0	18	18	less typical	F
Anais107	Anais	269.194	féminin	adults	non	grammatical	5161		PT	BPTF1.wav	36	0	18	18	less typical	F
Anais107	Anais	269.194	féminin	adults	non	non grammatical	5569		NGF	BNGF13.wav	36	0	18	18	less typical	F
Anais107	Anais	269.194	féminin	adults	non	non grammatical	6089		NGF	BNGF17.wav	36	0	18	18	less typical	F
Anais107	Anais	269.194	féminin	adults	non	non grammatical	6416		NGF	BNGF3.wav	36	0	18	18	less typical	F
Anais107	Anais	269.194	féminin	adults	non	non grammatical	5216		NGF	ANGF6.wav	36	0	18	18	less typical	F
Anais107	Anais	269.194	féminin	adults	non	non grammatical	5677		NGF	ANGF14.wav	36	0	18	18	less typical	F
Anais107	Anais	269.194	féminin	adults	non	non grammatical	5841		NGF	ANGF4.wav	36	0	18	18	less typical	F
Anais107	Anais	269.194	féminin	adults	non	non grammatical	5151		NGF	ANGF1.wav	36	0	18	18	less typical	F
Anais107	Anais	269.194	féminin	adults	non	grammatical	4775		PPT	APPTF8.wav	36	0	18	18	less typical	F
Anais107	Anais	269.194	féminin	adults	non	grammatical	5398		PPT	APPTF9.wav	36	0	18	18	less typical	F
Anais107	Anais	269.194	féminin	adults	non	non grammatical	5845		NGF	ANGF10.wav	36	0	18	18	less typical	F
Anais107	Anais	269.194	féminin	adults	non	non grammatical	6371		NGF	ANGF11.wav	36	0	18	18	less typical	F
Anais107	Anais	269.194	féminin	adults	non	grammatical	5955		PPT	APPTF6.wav	36	0	18	18	less typical	F
Anais107	Anais	269.194	féminin	adults	non	grammatical	4775		PT	APTF7.wav	36	0	18	18	less typical	F
Anais107	Anais	269.194	féminin	adults	non	grammatical	6304		PT	APTF2.wav	36	0	18	18	less typical	F
Anais107	Anais	269.194	féminin	adults	non	grammatical	4785		PT	APTF4.wav	36	0	18	18	less typical	F
Anais107	Anais	269.194	féminin	adults	non	grammatical	4410		PPT	APPTF1.wav	36	0	18	18	less typical	F
Anais107	Anais	269.194	féminin	adults	non	grammatical	5763		PT	APTF5.wav	36	0	18	18	less typical	F
Anais107	Anais	269.194	féminin	adults	non	non grammatical	5935		NGF	ANGF17.wav	36	0	18	18	less typical	F
Anais107	Anais	269.194	féminin	adults	non	non grammatical	5680		NGF	ANGF8.wav	36	0	18	18	less typical	F
Anais107	Anais	269.194	féminin	adults	non	non grammatical	6598		NGF	ANGF13.wav	36	0	18	18	less typical	F
Anais107	Anais	269.194	féminin	adults	non	grammatical	4525		PPT	APPTF3.wav	36	0	18	18	less typical	F
Anais107	Anais	269.194	féminin	adults	non	grammatical	4346		PT	APTF3.wav	36	0	18	18	less typical	F
[truncated: 4,553 more rows]

## Sheet: Experiment2
ID	XPtator	age	sexe	groupe	exclusion	judgment	RTs	conditionXP	Type.item	item	NGF	PA	PPT	PT	Experiment	sex
12	HG	122.626	masculin	10Y	non	1	11062	meaningless	NGF	ANGF5.wav	72	36	0	18	meaningless	M
12	HG	122.626	masculin	10Y	non	1	16814	meaningless	NGF	BNGF17.wav	72	36	0	18	meaningless	M
12	HG	122.626	masculin	10Y	non	1	11960	meaningless	NGF	ANGF9.wav	72	36	0	18	meaningless	M
12	HG	122.626	masculin	10Y	non	1	8743	meaningless	PA	BPAF5.wav	72	36	0	18	meaningless	M
12	HG	122.626	masculin	10Y	non	0		meaningless	PA	APAF8.wav	72	36	0	18	meaningless	M
12	HG	122.626	masculin	10Y	non	1	5674	meaningless	PA	APAF3.wav	72	36	0	18	meaningless	M
12	HG	122.626	masculin	10Y	non	0		meaningless	PT	BPTF6.wav	72	36	0	18	meaningless	M
12	HG	122.626	masculin	10Y	non	0		meaningless	NGF	BNGF4.wav	72	36	0	18	meaningless	M
12	HG	122.626	masculin	10Y	non	1	5893	meaningless	PA	APAF7.wav	72	36	0	18	meaningless	M
12	HG	122.626	masculin	10Y	non	0		meaningless	NGF	BNGF11.wav	72	36	0	18	meaningless	M
12	HG	122.626	masculin	10Y	non	0		meaningless	NGF	BNGF1.wav	72	36	0	18	meaningless	M
12	HG	122.626	masculin	10Y	non	0		meaningless	NGF	ANGF7.wav	72	36	0	18	meaningless	M
12	HG	122.626	masculin	10Y	non	1	8393	meaningless	PA	BPAF2.wav	72	36	0	18	meaningless	M
12	HG	122.626	masculin	10Y	non	1	7096	meaningless	PA	BPAF1.wav	72	36	0	18	meaningless	M
12	HG	122.626	masculin	10Y	non	1	6941	meaningless	PA	BPAF8.wav	72	36	0	18	meaningless	M
12	HG	122.626	masculin	10Y	non	1	11071	meaningless	NGF	ANGF11.wav	72	36	0	18	meaningless	M
12	HG	122.626	masculin	10Y	non	1	6277	meaningless	PA	APAF1.wav	72	36	0	18	meaningless	M
12	HG	122.626	masculin	10Y	non	1	11714	meaningless	PA	BPAF6.wav	72	36	0	18	meaningless	M
12	HG	122.626	masculin	10Y	non	0		meaningless	PA	BPAF8.wav	72	36	0	18	meaningless	M
12	HG	122.626	masculin	10Y	non	0		meaningless	NGF	ANGF8.wav	72	36	0	18	meaningless	M
12	HG	122.626	masculin	10Y	non	1	9449	meaningless	NGF	BNGF4.wav	72	36	0	18	meaningless	M
12	HG	122.626	masculin	10Y	non	1	10316	meaningless	NGF	BNGF15.wav	72	36	0	18	meaningless	M
12	HG	122.626	masculin	10Y	non	1	10699	meaningless	NGF	ANGF13.wav	72	36	0	18	meaningless	M
12	HG	122.626	masculin	10Y	non	0		meaningless	NGF	ANGF12.wav	72	36	0	18	meaningless	M
12	HG	122.626	masculin	10Y	non	0		meaningless	NGF	ANGF18.wav	72	36	0	18	meaningless	M
12	HG	122.626	masculin	10Y	non	1	7334	meaningless	PA	APAF9.wav	72	36	0	18	meaningless	M
12	HG	122.626	masculin	10Y	non	1	13233	meaningless	NGF	ANGF15.wav	72	36	0	18	meaningless	M
12	HG	122.626	masculin	10Y	non	0		meaningless	NGF	BNGF9.wav	72	36	0	18	meaningless	M
12	HG	122.626	masculin	10Y	non	1	6973	meaningless	PA	BPAF7.wav	72	36	0	18	meaningless	M
12	HG	122.626	masculin	10Y	non	1	10753	meaningless	NGF	BNGF2.wav	72	36	0	18	meaningless	M
12	HG	122.626	masculin	10Y	non	1	6043	meaningless	PT	BPTF1.wav	72	36	0	18	meaningless	M
12	HG	122.626	masculin	10Y	non	0		meaningless	PA	BPAF9.wav	72	36	0	18	meaningless	M
12	HG	122.626	masculin	10Y	non	0		meaningless	PA	APAF4.wav	72	36	0	18	meaningless	M
12	HG	122.626	masculin	10Y	non	0		meaningless	NGF	ANGF5.wav	72	36	0	18	meaningless	M
12	HG	122.626	masculin	10Y	non	1	6402	meaningless	PT	APTF1.wav	72	36	0	18	meaningless	M
12	HG	122.626	masculin	10Y	non	0		meaningless	NGF	ANGF6.wav	72	36	0	18	meaningless	M
12	HG	122.626	masculin	10Y	non	1	11771	meaningless	NGF	ANGF10.wav	72	36	0	18	meaningless	M
12	HG	122.626	masculin	10Y	non	0		meaningless	PA	APAF2.wav	72	36	0	18	meaningless	M
12	HG	122.626	masculin	10Y	non	0		meaningless	NGF	BNGF6.wav	72	36	0	18	meaningless	M
12	HG	122.626	masculin	10Y	non	1	6990	meaningless	PA	BPAF9.wav	72	36	0	18	meaningless	M
12	HG	122.626	masculin	10Y	non	0		meaningless	PA	BPAF2.wav	72	36	0	18	meaningless	M
12	HG	122.626	masculin	10Y	non	0		meaningless	PA	BPAF1.wav	72	36	0	18	meaningless	M
12	HG	122.626	masculin	10Y	non	1	8003	meaningless	PA	APAF4.wav	72	36	0	18	meaningless	M
12	HG	122.626	masculin	10Y	non	0		meaningless	PA	BPAF5.wav	72	36	0	18	meaningless	M
12	HG	122.626	masculin	10Y	non	0		meaningless	PA	APAF3.wav	72	36	0	18	meaningless	M
12	HG	122.626	masculin	10Y	non	0		meaningless	PT	BPTF2.wav	72	36	0	18	meaningless	M
12	HG	122.626	masculin	10Y	non	0		meaningless	NGF	BNGF10.wav	72	36	0	18	meaningless	M
12	HG	122.626	masculin	10Y	non	0		meaningless	NGF	BNGF5.wav	72	36	0	18	meaningless	M
12	HG	122.626	masculin	10Y	non	1	5906	meaningless	PT	BPTF8.wav	72	36	0	18	meaningless	M
12	HG	122.626	masculin	10Y	non	0		meaningless	NGF	ANGF3.wav	72	36	0	18	meaningless	M
12	HG	122.626	masculin	10Y	non	0		meaningless	NGF	ANGF11.wav	72	36	0	18	meaningless	M
12	HG	122.626	masculin	10Y	non	0		meaningless	NGF	BNGF12.wav	72	36	0	18	meaningless	M
12	HG	122.626	masculin	10Y	non	1	7813	meaningless	PT	APTF2.wav	72	36	0	18	meaningless	M
12	HG	122.626	masculin	10Y	non	1	12359	meaningless	NGF	ANGF4.wav	72	36	0	18	meaningless	M
12	HG	122.626	masculin	10Y	non	1	11254	meaningless	NGF	BNGF18.wav	72	36	0	18	meaningless	M
12	HG	122.626	masculin	10Y	non	1	11420	meaningless	NGF	ANGF7.wav	72	36	0	18	meaningless	M
12	HG	122.626	masculin	10Y	non	1	6234	meaningless	PT	APTF7.wav	72	36	0	18	meaningless	M
12	HG	122.626	masculin	10Y	non	1	12811	meaningless	NGF	ANGF18.wav	72	36	0	18	meaningless	M
12	HG	122.626	masculin	10Y	non	1	5725	meaningless	PT	BPTF9.wav	72	36	0	18	meaningless	M
12	HG	122.626	masculin	10Y	non	1	8488	meaningless	PT	APTF5.wav	72	36	0	18	meaningless	M
12	HG	122.626	masculin	10Y	non	1	7907	meaningless	PT	BPTF7.wav	72	36	0	18	meaningless	M
12	HG	122.626	masculin	10Y	non	0		meaningless	NGF	BNGF18.wav	72	36	0	18	meaningless	M
12	HG	122.626	masculin	10Y	non	1	12500	meaningless	NGF	BNGF14.wav	72	36	0	18	meaningless	M
12	HG	122.626	masculin	10Y	non	1	11062	meaningless	NGF	BNGF13.wav	72	36	0	18	meaningless	M
12	HG	122.626	masculin	10Y	non	1	8946	meaningless	PA	APAF2.wav	72	36	0	18	meaningless	M
12	HG	122.626	masculin	10Y	non	0		meaningless	NGF	BNGF14.wav	72	36	0	18	meaningless	M
12	HG	122.626	masculin	10Y	non	1	5691	meaningless	PA	APAF8.wav	72	36	0	18	meaningless	M
12	HG	122.626	masculin	10Y	non	0		meaningless	NGF	ANGF10.wav	72	36	0	18	meaningless	M
12	HG	122.626	masculin	10Y	non	1	8936	meaningless	PT	APTF9.wav	72	36	0	18	meaningless	M
12	HG	122.626	masculin	10Y	non	1	10045	meaningless	NGF	BNGF7.wav	72	36	0	18	meaningless	M
12	HG	122.626	masculin	10Y	non	0		meaningless	NGF	BNGF13.wav	72	36	0	18	meaningless	M
12	HG	122.626	masculin	10Y	non	0		meaningless	NGF	ANGF15.wav	72	36	0	18	meaningless	M
12	HG	122.626	masculin	10Y	non	1	5840	meaningless	PT	APTF4.wav	72	36	0	18	meaningless	M
12	HG	122.626	masculin	10Y	non	0		meaningless	PA	BPAF6.wav	72	36	0	18	meaningless	M
12	HG	122.626	masculin	10Y	non	0		meaningless	PA	BPAF3.wav	72	36	0	18	meaningless	M
12	HG	122.626	masculin	10Y	non	0		meaningless	NGF	ANGF16.wav	72	36	0	18	meaningless	M
12	HG	122.626	masculin	10Y	non	1	8444	meaningless	NGF	BNGF12.wav	72	36	0	18	meaningless	M
12	HG	122.626	masculin	10Y	non	1	10333	meaningless	NGF	ANGF16.wav	72	36	0	18	meaningless	M
12	HG	122.626	masculin	10Y	non	0		meaningless	NGF	BNGF15.wav	72	36	0	18	meaningless	M
12	HG	122.626	masculin	10Y	non	0		meaningless	NGF	BNGF7.wav	72	36	0	18	meaningless	M
12	HG	122.626	masculin	10Y	non	1	9985	meaningless	PA	APAF5.wav	72	36	0	18	meaningless	M
12	HG	122.626	masculin	10Y	non	1	12545	meaningless	NGF	BNGF10.wav	72	36	0	18	meaningless	M
12	HG	122.626	masculin	10Y	non	0		meaningless	NGF	ANGF13.wav	72	36	0	18	meaningless	M
12	HG	122.626	masculin	10Y	non	0		meaningless	NGF	ANGF17.wav	72	36	0	18	meaningless	M
12	HG	122.626	masculin	10Y	non	0		meaningless	NGF	ANGF2.wav	72	36	0	18	meaningless	M
12	HG	122.626	masculin	10Y	non	1	9941	meaningless	NGF	ANGF8.wav	72	36	0	18	meaningless	M
12	HG	122.626	masculin	10Y	non	1	12135	meaningless	NGF	BNGF1.wav	72	36	0	18	meaningless	M
12	HG	122.626	masculin	10Y	non	0		meaningless	NGF	ANGF9.wav	72	36	0	18	meaningless	M
12	HG	122.626	masculin	10Y	non	1	9807	meaningless	NGF	ANGF2.wav	72	36	0	18	meaningless	M
12	HG	122.626	masculin	10Y	non	0		meaningless	PA	BPAF7.wav	72	36	0	18	meaningless	M
12	HG	122.626	masculin	10Y	non	1	11267	meaningless	NGF	ANGF1.wav	72	36	0	18	meaningless	M
12	HG	122.626	masculin	10Y	non	1	14195	meaningless	NGF	BNGF3.wav	72	36	0	18	meaningless	M
12	HG	122.626	masculin	10Y	non	1	10225	meaningless	NGF	BNGF11.wav	72	36	0	18	meaningless	M
12	HG	122.626	masculin	10Y	non	0		meaningless	PA	APAF6.wav	72	36	0	18	meaningless	M
12	HG	122.626	masculin	10Y	non	0		meaningless	NGF	BNGF8.wav	72	36	0	18	meaningless	M
12	HG	122.626	masculin	10Y	non	1	12650	meaningless	NGF	BNGF9.wav	72	36	0	18	meaningless	M
12	HG	122.626	masculin	10Y	non	0		meaningless	PA	APAF1.wav	72	36	0	18	meaningless	M
12	HG	122.626	masculin	10Y	non	0		meaningless	PA	APAF7.wav	72	36	0	18	meaningless	M
12	HG	122.626	masculin	10Y	non	1	6432	meaningless	PT	BPTF4.wav	72	36	0	18	meaningless	M
12	HG	122.626	masculin	10Y	non	1	9788	meaningless	NGF	BNGF6.wav	72	36	0	18	meaningless	M
12	HG	122.626	masculin	10Y	non	1	5804	meaningless	PT	APTF3.wav	72	36	0	18	meaningless	M
12	HG	122.626	masculin	10Y	non	0		meaningless	NGF	BNGF2.wav	72	36	0	18	meaningless	M
12	HG	122.626	masculin	10Y	non	0		meaningless	PA	BPAF4.wav	72	36	0	18	meaningless	M
12	HG	122.626	masculin	10Y	non	1	6314	meaningless	PA	BPAF4.wav	72	36	0	18	meaningless	M
12	HG	122.626	masculin	10Y	non	1	13603	meaningless	PT	APTF6.wav	72	36	0	18	meaningless	M
12	HG	122.626	masculin	10Y	non	1	10781	meaningless	NGF	BNGF16.wav	72	36	0	18	meaningless	M
12	HG	122.626	masculin	10Y	non	1	9826	meaningless	NGF	ANGF3.wav	72	36	0	18	meaningless	M
12	HG	122.626	masculin	10Y	non	1	11061	meaningless	NGF	ANGF17.wav	72	36	0	18	meaningless	M
12	HG	122.626	masculin	10Y	non	1	12055	meaningless	NGF	ANGF6.wav	72	36	0	18	meaningless	M
12	HG	122.626	masculin	10Y	non	0		meaningless	PA	APAF9.wav	72	36	0	18	meaningless	M
12	HG	122.626	masculin	10Y	non	1	6676	meaningless	PA	BPAF3.wav	72	36	0	18	meaningless	M
12	HG	122.626	masculin	10Y	non	0		meaningless	NGF	ANGF1.wav	72	36	0	18	meaningless	M
12	HG	122.626	masculin	10Y	non	1	8097	meaningless	PA	APAF6.wav	72	36	0	18	meaningless	M
12	HG	122.626	masculin	10Y	non	0		meaningless	NGF	ANGF4.wav	72	36	0	18	meaningless	M
12	HG	122.626	masculin	10Y	non	1	9601	meaningless	NGF	BNGF8.wav	72	36	0	18	meaningless	M
12	HG	122.626	masculin	10Y	non	0		meaningless	PA	APAF5.wav	72	36	0	18	meaningless	M
12	HG	122.626	masculin	10Y	non	0		meaningless	NGF	BNGF3.wav	72	36	0	18	meaningless	M
12	HG	122.626	masculin	10Y	non	1	9760	meaningless	NGF	BNGF5.wav	72	36	0	18	meaningless	M
12	HG	122.626	masculin	10Y	non	0		meaningless	NGF	BNGF16.wav	72	36	0	18	meaningless	M
12	HG	122.626	masculin	10Y	non	0		meaningless	PT	APTF8.wav	72	36	0	18	meaningless	M
12	HG	122.626	masculin	10Y	non	1	6523	meaningless	PT	BPTF3.wav	72	36	0	18	meaningless	M
12	HG	122.626	masculin	10Y	non	0		meaningless	NGF	BNGF17.wav	72	36	0	18	meaningless	M
12	HG	122.626	masculin	10Y	non	1	10744	meaningless	NGF	ANGF14.wav	72	36	0	18	meaningless	M
12	HG	122.626	masculin	10Y	non	1	7116	meaningless	PT	BPTF5.wav	72	36	0	18	meaningless	M
12	HG	122.626	masculin	10Y	non	1	10260	meaningless	NGF	ANGF12.wav	72	36	0	18	meaningless	M
12	HG	122.626	masculin	10Y	non	0		meaningless	NGF	ANGF14.wav	72	36	0	18	meaningless	M
14	HG	122.919	féminin	10Y	non	0		meaningless	NGF	ANGF7.wav	72	36	0	18	meaningless	F
14	HG	122.919	féminin	10Y	non	0		meaningless	NGF	ANGF4.wav	72	36	0	18	meaningless	F
14	HG	122.919	féminin	10Y	non	1	7775	meaningless	PA	APAF1.wav	72	36	0	18	meaningless	F
14	HG	122.919	féminin	10Y	non	0		meaningless	NGF	ANGF16.wav	72	36	0	18	meaningless	F
14	HG	122.919	féminin	10Y	non	1	10269	meaningless	NGF	BNGF13.wav	72	36	0	18	meaningless	F
14	HG	122.919	féminin	10Y	non	1	10339	meaningless	NGF	ANGF1.wav	72	36	0	18	meaningless	F
14	HG	122.919	féminin	10Y	non	0		meaningless	NGF	ANGF14.wav	72	36	0	18	meaningless	F
14	HG	122.919	féminin	10Y	non	0		meaningless	NGF	ANGF12.wav	72	36	0	18	meaningless	F
14	HG	122.919	féminin	10Y	non	1	9971	meaningless	NGF	BNGF4.wav	72	36	0	18	meaningless	F
14	HG	122.919	féminin	10Y	non	1	10353	meaningless	NGF	ANGF7.wav	72	36	0	18	meaningless	F
14	HG	122.919	féminin	10Y	non	1	10251	meaningless	NGF	BNGF15.wav	72	36	0	18	meaningless	F
14	HG	122.919	féminin	10Y	non	1	6201	meaningless	PA	APAF3.wav	72	36	0	18	meaningless	F
14	HG	122.919	féminin	10Y	non	0		meaningless	NGF	BNGF17.wav	72	36	0	18	meaningless	F
14	HG	122.919	féminin	10Y	non	1	9077	meaningless	NGF	ANGF6.wav	72	36	0	18	meaningless	F
14	HG	122.919	féminin	10Y	non	0		meaningless	NGF	BNGF7.wav	72	36	0	18	meaningless	F
14	HG	122.919	féminin	10Y	non	1	8768	meaningless	NGF	ANGF2.wav	72	36	0	18	meaningless	F
14	HG	122.919	féminin	10Y	non	0		meaningless	NGF	ANGF11.wav	72	36	0	18	meaningless	F
14	HG	122.919	féminin	10Y	non	1	4521	meaningless	PT	APTF1.wav	72	36	0	18	meaningless	F
14	HG	122.919	féminin	10Y	non	1	9120	meaningless	PA	BPAF2.wav	72	36	0	18	meaningless	F
14	HG	122.919	féminin	10Y	non	1	10875	meaningless	NGF	BNGF18.wav	72	36	0	18	meaningless	F
14	HG	122.919	féminin	10Y	non	0		meaningless	PA	APAF5.wav	72	36	0	18	meaningless	F
14	HG	122.919	féminin	10Y	non	0		meaningless	PA	BPAF6.wav	72	36	0	18	meaningless	F
14	HG	122.919	féminin	10Y	non	0		meaningless	PA	BPAF5.wav	72	36	0	18	meaningless	F
14	HG	122.919	féminin	10Y	non	0		meaningless	PT	APTF9.wav	72	36	0	18	meaningless	F
14	HG	122.919	féminin	10Y	non	0		meaningless	NGF	BNGF2.wav	72	36	0	18	meaningless	F
14	HG	122.919	féminin	10Y	non	1	6826	meaningless	PA	APAF5.wav	72	36	0	18	meaningless	F
14	HG	122.919	féminin	10Y	non	1	5444	meaningless	PT	BPTF6.wav	72	36	0	18	meaningless	F
14	HG	122.919	féminin	10Y	non	1	11379	meaningless	NGF	BNGF10.wav	72	36	0	18	meaningless	F
14	HG	122.919	féminin	10Y	non	1	5293	meaningless	PA	BPAF3.wav	72	36	0	18	meaningless	F
14	HG	122.919	féminin	10Y	non	0		meaningless	PA	APAF8.wav	72	36	0	18	meaningless	F
14	HG	122.919	féminin	10Y	non	1	11382	meaningless	NGF	BNGF1.wav	72	36	0	18	meaningless	F
14	HG	122.919	féminin	10Y	non	0		meaningless	PA	BPAF8.wav	72	36	0	18	meaningless	F
14	HG	122.919	féminin	10Y	non	1	6206	meaningless	PA	BPAF7.wav	72	36	0	18	meaningless	F
14	HG	122.919	féminin	10Y	non	0		meaningless	NGF	BNGF1.wav	72	36	0	18	meaningless	F
14	HG	122.919	féminin	10Y	non	0		meaningless	NGF	BNGF13.wav	72	36	0	18	meaningless	F
14	HG	122.919	féminin	10Y	non	1	5012	meaningless	PT	APTF7.wav	72	36	0	18	meaningless	F
14	HG	122.919	féminin	10Y	non	1	11219	meaningless	NGF	ANGF9.wav	72	36	0	18	meaningless	F
14	HG	122.919	féminin	10Y	non	1	6612	meaningless	PT	APTF2.wav	72	36	0	18	meaningless	F
14	HG	122.919	féminin	10Y	non	1	9534	meaningless	NGF	BNGF5.wav	72	36	0	18	meaningless	F
14	HG	122.919	féminin	10Y	non	1	8882	meaningless	NGF	BNGF12.wav	72	36	0	18	meaningless	F
14	HG	122.919	féminin	10Y	non	0		meaningless	NGF	BNGF15.wav	72	36	0	18	meaningless	F
14	HG	122.919	féminin	10Y	non	0		meaningless	NGF	ANGF10.wav	72	36	0	18	meaningless	F
14	HG	122.919	féminin	10Y	non	0		meaningless	PA	BPAF4.wav	72	36	0	18	meaningless	F
14	HG	122.919	féminin	10Y	non	1	8977	meaningless	NGF	BNGF7.wav	72	36	0	18	meaningless	F
14	HG	122.919	féminin	10Y	non	1	44	meaningless	PT	APTF6.wav	72	36	0	18	meaningless	F
14	HG	122.919	féminin	10Y	non	1	10084	meaningless	NGF	ANGF5.wav	72	36	0	18	meaningless	F
14	HG	122.919	féminin	10Y	non	0		meaningless	NGF	BNGF14.wav	72	36	0	18	meaningless	F
14	HG	122.919	féminin	10Y	non	1	5512	meaningless	PT	BPTF3.wav	72	36	0	18	meaningless	F
14	HG	122.919	féminin	10Y	non	1	10387	meaningless	NGF	BNGF2.wav	72	36	0	18	meaningless	F
14	HG	122.919	féminin	10Y	non	1	11416	meaningless	NGF	BNGF14.wav	72	36	0	18	meaningless	F
14	HG	122.919	féminin	10Y	non	0		meaningless	PA	APAF4.wav	72	36	0	18	meaningless	F
14	HG	122.919	féminin	10Y	non	0		meaningless	NGF	ANGF17.wav	72	36	0	18	meaningless	F
14	HG	122.919	féminin	10Y	non	1	5758	meaningless	PT	BPTF8.wav	72	36	0	18	meaningless	F
14	HG	122.919	féminin	10Y	non	1	5506	meaningless	NGF	BNGF17.wav	72	36	0	18	meaningless	F
14	HG	122.919	féminin	10Y	non	1	6858	meaningless	PT	APTF5.wav	72	36	0	18	meaningless	F
14	HG	122.919	féminin	10Y	non	1	7899	meaningless	PA	APAF6.wav	72	36	0	18	meaningless	F
14	HG	122.919	féminin	10Y	non	0		meaningless	PA	APAF3.wav	72	36	0	18	meaningless	F
14	HG	122.919	féminin	10Y	non	0		meaningless	NGF	ANGF5.wav	72	36	0	18	meaningless	F
14	HG	122.919	féminin	10Y	non	1	8217	meaningless	PA	BPAF8.wav	72	36	0	18	meaningless	F
14	HG	122.919	féminin	10Y	non	0		meaningless	NGF	BNGF9.wav	72	36	0	18	meaningless	F
14	HG	122.919	féminin	10Y	non	0		meaningless	NGF	ANGF13.wav	72	36	0	18	meaningless	F
14	HG	122.919	féminin	10Y	non	1	7403	meaningless	PT	BPTF5.wav	72	36	0	18	meaningless	F
14	HG	122.919	féminin	10Y	non	0		meaningless	PA	APAF6.wav	72	36	0	18	meaningless	F
14	HG	122.919	féminin	10Y	non	1	10334	meaningless	NGF	ANGF11.wav	72	36	0	18	meaningless	F
14	HG	122.919	féminin	10Y	non	1	10277	meaningless	NGF	BNGF9.wav	72	36	0	18	meaningless	F
14	HG	122.919	féminin	10Y	non	1	5848	meaningless	PT	BPTF1.wav	72	36	0	18	meaningless	F
14	HG	122.919	féminin	10Y	non	1	7830	meaningless	PA	BPAF9.wav	72	36	0	18	meaningless	F
14	HG	122.919	féminin	10Y	non	0		meaningless	NGF	BNGF18.wav	72	36	0	18	meaningless	F
14	HG	122.919	féminin	10Y	non	0		meaningless	NGF	ANGF6.wav	72	36	0	18	meaningless	F
14	HG	122.919	féminin	10Y	non	0		meaningless	NGF	BNGF10.wav	72	36	0	18	meaningless	F
14	HG	122.919	féminin	10Y	non	0		meaningless	NGF	BNGF4.wav	72	36	0	18	meaningless	F
14	HG	122.919	féminin	10Y	non	0		meaningless	PA	APAF1.wav	72	36	0	18	meaningless	F
14	HG	122.919	féminin	10Y	non	1	10097	meaningless	NGF	ANGF17.wav	72	36	0	18	meaningless	F
14	HG	122.919	féminin	10Y	non	0		meaningless	NGF	ANGF3.wav	72	36	0	18	meaningless	F
14	HG	122.919	féminin	10Y	non	0		meaningless	NGF	BNGF12.wav	72	36	0	18	meaningless	F
14	HG	122.919	féminin	10Y	non	0		meaningless	PA	BPAF7.wav	72	36	0	18	meaningless	F
14	HG	122.919	féminin	10Y	non	1	6978	meaningless	PA	APAF4.wav	72	36	0	18	meaningless	F
14	HG	122.919	féminin	10Y	non	1	9706	meaningless	NGF	BNGF11.wav	72	36	0	18	meaningless	F
14	HG	122.919	féminin	10Y	non	1	4974	meaningless	PA	APAF9.wav	72	36	0	18	meaningless	F
14	HG	122.919	féminin	10Y	non	0		meaningless	NGF	ANGF9.wav	72	36	0	18	meaningless	F
14	HG	122.919	féminin	10Y	non	1	6814	meaningless	PA	APAF2.wav	72	36	0	18	meaningless	F
14	HG	122.919	féminin	10Y	non	1	9213	meaningless	NGF	ANGF3.wav	72	36	0	18	meaningless	F
14	HG	122.919	féminin	10Y	non	0		meaningless	NGF	ANGF2.wav	72	36	0	18	meaningless	F
14	HG	122.919	féminin	10Y	non	1	5640	meaningless	PT	APTF4.wav	72	36	0	18	meaningless	F
14	HG	122.919	féminin	10Y	non	1	5028	meaningless	PT	APTF3.wav	72	36	0	18	meaningless	F
14	HG	122.919	féminin	10Y	non	1	5272	meaningless	PT	BPTF4.wav	72	36	0	18	meaningless	F
14	HG	122.919	féminin	10Y	non	1	6254	meaningless	PA	APAF7.wav	72	36	0	18	meaningless	F
14	HG	122.919	féminin	10Y	non	0		meaningless	NGF	BNGF3.wav	72	36	0	18	meaningless	F
14	HG	122.919	féminin	10Y	non	1	4451	meaningless	NGF	ANGF8.wav	72	36	0	18	meaningless	F
14	HG	122.919	féminin	10Y	non	1	6740	meaningless	PT	BPTF2.wav	72	36	0	18	meaningless	F
14	HG	122.919	féminin	10Y	non	0		meaningless	NGF	ANGF8.wav	72	36	0	18	meaningless	F
14	HG	122.919	féminin	10Y	non	1	10062	meaningless	NGF	BNGF6.wav	72	36	0	18	meaningless	F
14	HG	122.919	féminin	10Y	non	1	10960	meaningless	NGF	ANGF10.wav	72	36	0	18	meaningless	F
14	HG	122.919	féminin	10Y	non	1	13196	meaningless	NGF	BNGF3.wav	72	36	0	18	meaningless	F
14	HG	122.919	féminin	10Y	non	1	4281	meaningless	PA	BPAF1.wav	72	36	0	18	meaningless	F
14	HG	122.919	féminin	10Y	non	0		meaningless	NGF	BNGF5.wav	72	36	0	18	meaningless	F
14	HG	122.919	féminin	10Y	non	0		meaningless	PA	BPAF3.wav	72	36	0	18	meaningless	F
14	HG	122.919	féminin	10Y	non	1	10392	meaningless	NGF	ANGF13.wav	72	36	0	18	meaningless	F
14	HG	122.919	féminin	10Y	non	0		meaningless	PA	APAF9.wav	72	36	0	18	meaningless	F
14	HG	122.919	féminin	10Y	non	1	7635	meaningless	PT	BPTF7.wav	72	36	0	18	meaningless	F
14	HG	122.919	féminin	10Y	non	1	10914	meaningless	NGF	ANGF4.wav	72	36	0	18	meaningless	F
14	HG	122.919	féminin	10Y	non	1	5832	meaningless	PT	APTF8.wav	72	36	0	18	meaningless	F
14	HG	122.919	féminin	10Y	non	1	11028	meaningless	NGF	ANGF15.wav	72	36	0	18	meaningless	F
14	HG	122.919	féminin	10Y	non	0		meaningless	NGF	BNGF16.wav	72	36	0	18	meaningless	F
14	HG	122.919	féminin	10Y	non	1	11069	meaningless	NGF	BNGF16.wav	72	36	0	18	meaningless	F
14	HG	122.919	féminin	10Y	non	1	5499	meaningless	PT	BPTF9.wav	72	36	0	18	meaningless	F
14	HG	122.919	féminin	10Y	non	0		meaningless	PA	APAF7.wav	72	36	0	18	meaningless	F
14	HG	122.919	féminin	10Y	non	1	6534	meaningless	PA	BPAF4.wav	72	36	0	18	meaningless	F
14	HG	122.919	féminin	10Y	non	1	6227	meaningless	PA	BPAF6.wav	72	36	0	18	meaningless	F
14	HG	122.919	féminin	10Y	non	1	5449	meaningless	PA	APAF8.wav	72	36	0	18	meaningless	F
14	HG	122.919	féminin	10Y	non	0		meaningless	NGF	BNGF11.wav	72	36	0	18	meaningless	F
14	HG	122.919	féminin	10Y	non	1	7718	meaningless	NGF	ANGF12.wav	72	36	0	18	meaningless	F
14	HG	122.919	féminin	10Y	non	0		meaningless	PA	BPAF1.wav	72	36	0	18	meaningless	F
14	HG	122.919	féminin	10Y	non	0		meaningless	NGF	BNGF8.wav	72	36	0	18	meaningless	F
14	HG	122.919	féminin	10Y	non	1	11922	meaningless	NGF	ANGF18.wav	72	36	0	18	meaningless	F
14	HG	122.919	féminin	10Y	non	0		meaningless	PA	APAF2.wav	72	36	0	18	meaningless	F
14	HG	122.919	féminin	10Y	non	1	9688	meaningless	NGF	ANGF16.wav	72	36	0	18	meaningless	F
14	HG	122.919	féminin	10Y	non	1	8255	meaningless	PA	BPAF5.wav	72	36	0	18	meaningless	F
14	HG	122.919	féminin	10Y	non	0		meaningless	PA	BPAF9.wav	72	36	0	18	meaningless	F
14	HG	122.919	féminin	10Y	non	0		meaningless	NGF	ANGF18.wav	72	36	0	18	meaningless	F
14	HG	122.919	féminin	10Y	non	0		meaningless	NGF	ANGF15.wav	72	36	0	18	meaningless	F
14	HG	122.919	féminin	10Y	non	1	9371	meaningless	NGF	BNGF8.wav	72	36	0	18	meaningless	F
14	HG	122.919	féminin	10Y	non	0		meaningless	PA	BPAF2.wav	72	36	0	18	meaningless	F
14	HG	122.919	féminin	10Y	non	0		meaningless	NGF	ANGF1.wav	72	36	0	18	meaningless	F
14	HG	122.919	féminin	10Y	non	0		meaningless	NGF	BNGF6.wav	72	36	0	18	meaningless	F
14	HG	122.919	féminin	10Y	non	1	11242	meaningless	NGF	ANGF14.wav	72	36	0	18	meaningless	F
16	HG	72.9183	féminin	6Y	non	1	11347	meaningless	NGF	BNGF9.wav	72	36	0	18	meaningless	F
16	HG	72.9183	féminin	6Y	non	0		meaningless	NGF	ANGF18.wav	72	36	0	18	meaningless	F
16	HG	72.9183	féminin	6Y	non	1	5029	meaningless	NGF	ANGF2.wav	72	36	0	18	meaningless	F
16	HG	72.9183	féminin	6Y	non	0		meaningless	NGF	BNGF2.wav	72	36	0	18	meaningless	F
16	HG	72.9183	féminin	6Y	non	0		meaningless	NGF	BNGF5.wav	72	36	0	18	meaningless	F
16	HG	72.9183	féminin	6Y	non	0		meaningless	NGF	ANGF11.wav	72	36	0	18	meaningless	F
16	HG	72.9183	féminin	6Y	non	1	6071	meaningless	PA	BPAF9.wav	72	36	0	18	meaningless	F
16	HG	72.9183	féminin	6Y	non	0		meaningless	PT	APTF5.wav	72	36	0	18	meaningless	F
16	HG	72.9183	féminin	6Y	non	1	5615	meaningless	PA	APAF7.wav	72	36	0	18	meaningless	F
16	HG	72.9183	féminin	6Y	non	1	6917	meaningless	PA	APAF9.wav	72	36	0	18	meaningless	F
16	HG	72.9183	féminin	6Y	non	1	7495	meaningless	PT	BPTF3.wav	72	36	0	18	meaningless	F
16	HG	72.9183	féminin	6Y	non	0		meaningless	PA	APAF8.wav	72	36	0	18	meaningless	F
16	HG	72.9183	féminin	6Y	non	0		meaningless	PA	BPAF1.wav	72	36	0	18	meaningless	F
16	HG	72.9183	féminin	6Y	non	1	6808	meaningless	PT	APTF6.wav	72	36	0	18	meaningless	F
16	HG	72.9183	féminin	6Y	non	1	10834	meaningless	NGF	BNGF2.wav	72	36	0	18	meaningless	F
16	HG	72.9183	féminin	6Y	non	1	10064	meaningless	NGF	ANGF3.wav	72	36	0	18	meaningless	F
16	HG	72.9183	féminin	6Y	non	1	6714	meaningless	PA	BPAF8.wav	72	36	0	18	meaningless	F
16	HG	72.9183	féminin	6Y	non	0		meaningless	PA	APAF1.wav	72	36	0	18	meaningless	F
16	HG	72.9183	féminin	6Y	non	0		meaningless	NGF	ANGF4.wav	72	36	0	18	meaningless	F
16	HG	72.9183	féminin	6Y	non	0		meaningless	PA	APAF5.wav	72	36	0	18	meaningless	F
16	HG	72.9183	féminin	6Y	non	1	7747	meaningless	PT	BPTF7.wav	72	36	0	18	meaningless	F
16	HG	72.9183	féminin	6Y	non	1	12309	meaningless	NGF	ANGF9.wav	72	36	0	18	meaningless	F
16	HG	72.9183	féminin	6Y	non	1	9647	meaningless	NGF	BNGF8.wav	72	36	0	18	meaningless	F
16	HG	72.9183	féminin	6Y	non	0		meaningless	PA	BPAF4.wav	72	36	0	18	meaningless	F
16	HG	72.9183	féminin	6Y	non	1	5704	meaningless	PT	APTF3.wav	72	36	0	18	meaningless	F
16	HG	72.9183	féminin	6Y	non	1	10184	meaningless	NGF	ANGF12.wav	72	36	0	18	meaningless	F
16	HG	72.9183	féminin	6Y	non	1	8587	meaningless	PT	APTF9.wav	72	36	0	18	meaningless	F
16	HG	72.9183	féminin	6Y	non	0		meaningless	NGF	ANGF14.wav	72	36	0	18	meaningless	F
16	HG	72.9183	féminin	6Y	non	0		meaningless	NGF	BNGF10.wav	72	36	0	18	meaningless	F
16	HG	72.9183	féminin	6Y	non	1	9978	meaningless	NGF	BNGF11.wav	72	36	0	18	meaningless	F
16	HG	72.9183	féminin	6Y	non	1	11722	meaningless	NGF	BNGF1.wav	72	36	0	18	meaningless	F
16	HG	72.9183	féminin	6Y	non	1	9411	meaningless	PT	APTF2.wav	72	36	0	18	meaningless	F
16	HG	72.9183	féminin	6Y	non	1	9595	meaningless	NGF	BNGF6.wav	72	36	0	18	meaningless	F
16	HG	72.9183	féminin	6Y	non	1	7031	meaningless	PA	BPAF5.wav	72	36	0	18	meaningless	F
16	HG	72.9183	féminin	6Y	non	1	10913	meaningless	NGF	ANGF1.wav	72	36	0	18	meaningless	F
16	HG	72.9183	féminin	6Y	non	0		meaningless	NGF	ANGF8.wav	72	36	0	18	meaningless	F
16	HG	72.9183	féminin	6Y	non	0		meaningless	PA	APAF3.wav	72	36	0	18	meaningless	F
16	HG	72.9183	féminin	6Y	non	1	12057	meaningless	NGF	BNGF17.wav	72	36	0	18	meaningless	F
16	HG	72.9183	féminin	6Y	non	1	11422	meaningless	NGF	BNGF7.wav	72	36	0	18	meaningless	F
16	HG	72.9183	féminin	6Y	non	0		meaningless	NGF	BNGF9.wav	72	36	0	18	meaningless	F
16	HG	72.9183	féminin	6Y	non	1	10463	meaningless	NGF	ANGF16.wav	72	36	0	18	meaningless	F
16	HG	72.9183	féminin	6Y	non	0		meaningless	NGF	ANGF6.wav	72	36	0	18	meaningless	F
16	HG	72.9183	féminin	6Y	non	1	7640	meaningless	PA	BPAF6.wav	72	36	0	18	meaningless	F
16	HG	72.9183	féminin	6Y	non	0		meaningless	PT	BPTF5.wav	72	36	0	18	meaningless	F
16	HG	72.9183	féminin	6Y	non	1	11237	meaningless	NGF	ANGF17.wav	72	36	0	18	meaningless	F
16	HG	72.9183	féminin	6Y	non	1	6596	meaningless	PT	BPTF2.wav	72	36	0	18	meaningless	F
16	HG	72.9183	féminin	6Y	non	0		meaningless	PA	APAF6.wav	72	36	0	18	meaningless	F
16	HG	72.9183	féminin	6Y	non	0		meaningless	PA	BPAF6.wav	72	36	0	18	meaningless	F
16	HG	72.9183	féminin	6Y	non	1	7591	meaningless	PA	BPAF2.wav	72	36	0	18	meaningless	F
16	HG	72.9183	féminin	6Y	non	1	9772	meaningless	NGF	ANGF6.wav	72	36	0	18	meaningless	F
16	HG	72.9183	féminin	6Y	non	0		meaningless	PT	BPTF1.wav	72	36	0	18	meaningless	F
16	HG	72.9183	féminin	6Y	non	0		meaningless	NGF	ANGF16.wav	72	36	0	18	meaningless	F
16	HG	72.9183	féminin	6Y	non	1	14215	meaningless	NGF	BNGF14.wav	72	36	0	18	meaningless	F
16	HG	72.9183	féminin	6Y	non	1	6005	meaningless	PA	APAF8.wav	72	36	0	18	meaningless	F
16	HG	72.9183	féminin	6Y	non	0		meaningless	NGF	ANGF7.wav	72	36	0	18	meaningless	F
16	HG	72.9183	féminin	6Y	non	0		meaningless	NGF	BNGF4.wav	72	36	0	18	meaningless	F
16	HG	72.9183	féminin	6Y	non	0		meaningless	NGF	BNGF13.wav	72	36	0	18	meaningless	F
16	HG	72.9183	féminin	6Y	non	1	11670	meaningless	NGF	BNGF10.wav	72	36	0	18	meaningless	F
16	HG	72.9183	féminin	6Y	non	1	11353	meaningless	NGF	BNGF18.wav	72	36	0	18	meaningless	F
16	HG	72.9183	féminin	6Y	non	1	11230	meaningless	NGF	ANGF11.wav	72	36	0	18	meaningless	F
16	HG	72.9183	féminin	6Y	non	1	10183	meaningless	NGF	ANGF5.wav	72	36	0	18	meaningless	F
16	HG	72.9183	féminin	6Y	non	1	6164	meaningless	PT	APTF4.wav	72	36	0	18	meaningless	F
16	HG	72.9183	féminin	6Y	non	1	8627	meaningless	NGF	BNGF12.wav	72	36	0	18	meaningless	F
16	HG	72.9183	féminin	6Y	non	0		meaningless	PA	APAF2.wav	72	36	0	18	meaningless	F
16	HG	72.9183	féminin	6Y	non	1	10645	meaningless	NGF	ANGF14.wav	72	36	0	18	meaningless	F
16	HG	72.9183	féminin	6Y	non	1	6223	meaningless	PA	APAF6.wav	72	36	0	18	meaningless	F
16	HG	72.9183	féminin	6Y	non	1	10458	meaningless	NGF	ANGF8.wav	72	36	0	18	meaningless	F
16	HG	72.9183	féminin	6Y	non	1	5958	meaningless	PT	BPTF4.wav	72	36	0	18	meaningless	F
16	HG	72.9183	féminin	6Y	non	0		meaningless	NGF	BNGF8.wav	72	36	0	18	meaningless	F
16	HG	72.9183	féminin	6Y	non	0		meaningless	NGF	ANGF12.wav	72	36	0	18	meaningless	F
16	HG	72.9183	féminin	6Y	non	1	12249	meaningless	NGF	ANGF4.wav	72	36	0	18	meaningless	F
16	HG	72.9183	féminin	6Y	non	1	10781	meaningless	NGF	BNGF4.wav	72	36	0	18	meaningless	F
16	HG	72.9183	féminin	6Y	non	0		meaningless	NGF	ANGF17.wav	72	36	0	18	meaningless	F
16	HG	72.9183	féminin	6Y	non	0		meaningless	NGF	ANGF15.wav	72	36	0	18	meaningless	F
16	HG	72.9183	féminin	6Y	non	1	5964	meaningless	PA	BPAF4.wav	72	36	0	18	meaningless	F
16	HG	72.9183	féminin	6Y	non	0		meaningless	PA	BPAF9.wav	72	36	0	18	meaningless	F
16	HG	72.9183	féminin	6Y	non	0		meaningless	PA	BPAF8.wav	72	36	0	18	meaningless	F
16	HG	72.9183	féminin	6Y	non	0		meaningless	NGF	ANGF2.wav	72	36	0	18	meaningless	F
16	HG	72.9183	féminin	6Y	non	0		meaningless	NGF	BNGF12.wav	72	36	0	18	meaningless	F
16	HG	72.9183	féminin	6Y	non	0		meaningless	NGF	ANGF5.wav	72	36	0	18	meaningless	F
16	HG	72.9183	féminin	6Y	non	0		meaningless	NGF	BNGF18.wav	72	36	0	18	meaningless	F
16	HG	72.9183	féminin	6Y	non	1	7068	meaningless	PA	BPAF7.wav	72	36	0	18	meaningless	F
16	HG	72.9183	féminin	6Y	non	0		meaningless	NGF	BNGF14.wav	72	36	0	18	meaningless	F
16	HG	72.9183	féminin	6Y	non	1	10308	meaningless	NGF	BNGF15.wav	72	36	0	18	meaningless	F
16	HG	72.9183	féminin	6Y	non	1	13240	meaningless	NGF	ANGF7.wav	72	36	0	18	meaningless	F
16	HG	72.9183	féminin	6Y	non	0		meaningless	PA	APAF9.wav	72	36	0	18	meaningless	F
16	HG	72.9183	féminin	6Y	non	0		meaningless	NGF	BNGF3.wav	72	36	0	18	meaningless	F
16	HG	72.9183	féminin	6Y	non	1	7612	meaningless	PA	APAF3.wav	72	36	0	18	meaningless	F
16	HG	72.9183	féminin	6Y	non	1	12779	meaningless	NGF	ANGF18.wav	72	36	0	18	meaningless	F
16	HG	72.9183	féminin	6Y	non	1	5419	meaningless	PA	BPAF3.wav	72	36	0	18	meaningless	F
16	HG	72.9183	féminin	6Y	non	0		meaningless	NGF	BNGF11.wav	72	36	0	18	meaningless	F
16	HG	72.9183	féminin	6Y	non	0		meaningless	NGF	ANGF10.wav	72	36	0	18	meaningless	F
16	HG	72.9183	féminin	6Y	non	1	7411	meaningless	PA	APAF2.wav	72	36	0	18	meaningless	F
16	HG	72.9183	féminin	6Y	non	1	11833	meaningless	NGF	ANGF10.wav	72	36	0	18	meaningless	F
16	HG	72.9183	féminin	6Y	non	0		meaningless	PA	APAF4.wav	72	36	0	18	meaningless	F
16	HG	72.9183	féminin	6Y	non	1	4652	meaningless	PA	BPAF1.wav	72	36	0	18	meaningless	F
16	HG	72.9183	féminin	6Y	non	1	12173	meaningless	NGF	BNGF16.wav	72	36	0	18	meaningless	F
16	HG	72.9183	féminin	6Y	non	1	11425	meaningless	NGF	ANGF13.wav	72	36	0	18	meaningless	F
16	HG	72.9183	féminin	6Y	non	0		meaningless	PA	BPAF3.wav	72	36	0	18	meaningless	F
16	HG	72.9183	féminin	6Y	non	0		meaningless	PA	BPAF2.wav	72	36	0	18	meaningless	F
16	HG	72.9183	féminin	6Y	non	1	8016	meaningless	PT	APTF8.wav	72	36	0	18	meaningless	F
16	HG	72.9183	féminin	6Y	non	0		meaningless	NGF	BNGF1.wav	72	36	0	18	meaningless	F
16	HG	72.9183	féminin	6Y	non	1	6355	meaningless	PA	APAF1.wav	72	36	0	18	meaningless	F
16	HG	72.9183	féminin	6Y	non	1	5724	meaningless	PT	BPTF8.wav	72	36	0	18	meaningless	F
16	HG	72.9183	féminin	6Y	non	1	6168	meaningless	PT	BPTF9.wav	72	36	0	18	meaningless	F
16	HG	72.9183	féminin	6Y	non	1	5875	meaningless	PT	BPTF6.wav	72	36	0	18	meaningless	F
16	HG	72.9183	féminin	6Y	non	1	15841	meaningless	NGF	BNGF3.wav	72	36	0	18	meaningless	F
16	HG	72.9183	féminin	6Y	non	0		meaningless	NGF	ANGF9.wav	72	36	0	18	meaningless	F
16	HG	72.9183	féminin	6Y	non	0		meaningless	PA	APAF7.wav	72	36	0	18	meaningless	F
16	HG	72.9183	féminin	6Y	non	0		meaningless	NGF	ANGF13.wav	72	36	0	18	meaningless	F
16	HG	72.9183	féminin	6Y	non	1	11679	meaningless	NGF	BNGF13.wav	72	36	0	18	meaningless	F
16	HG	72.9183	féminin	6Y	non	0		meaningless	NGF	BNGF15.wav	72	36	0	18	meaningless	F
16	HG	72.9183	féminin	6Y	non	0		meaningless	NGF	BNGF16.wav	72	36	0	18	meaningless	F
16	HG	72.9183	féminin	6Y	non	0		meaningless	PA	BPAF7.wav	72	36	0	18	meaningless	F
16	HG	72.9183	féminin	6Y	non	1	5886	meaningless	PT	APTF7.wav	72	36	0	18	meaningless	F
16	HG	72.9183	féminin	6Y	non	0		meaningless	NGF	BNGF7.wav	72	36	0	18	meaningless	F
16	HG	72.9183	féminin	6Y	non	0		meaningless	NGF	BNGF17.wav	72	36	0	18	meaningless	F
16	HG	72.9183	féminin	6Y	non	1	6536	meaningless	PA	APAF5.wav	72	36	0	18	meaningless	F
16	HG	72.9183	féminin	6Y	non	0		meaningless	NGF	BNGF6.wav	72	36	0	18	meaningless	F
16	HG	72.9183	féminin	6Y	non	1	12822	meaningless	NGF	ANGF15.wav	72	36	0	18	meaningless	F
16	HG	72.9183	féminin	6Y	non	0		meaningless	PA	BPAF5.wav	72	36	0	18	meaningless	F
16	HG	72.9183	féminin	6Y	non	0		meaningless	NGF	ANGF3.wav	72	36	0	18	meaningless	F
16	HG	72.9183	féminin	6Y	non	1	9594	meaningless	NGF	BNGF5.wav	72	36	0	18	meaningless	F
16	HG	72.9183	féminin	6Y	non	1	6061	meaningless	PT	APTF1.wav	72	36	0	18	meaningless	F
16	HG	72.9183	féminin	6Y	non	1	8396	meaningless	PA	APAF4.wav	72	36	0	18	meaningless	F
16	HG	72.9183	féminin	6Y	non	0		meaningless	NGF	ANGF1.wav	72	36	0	18	meaningless	F
18	HG	69.757	masculin	6Y	non	1	17456	meaningless	NGF	ANGF1.wav	72	36	0	18	meaningless	M
18	HG	69.757	masculin	6Y	non	0		meaningless	PA	APAF4.wav	72	36	0	18	meaningless	M
18	HG	69.757	masculin	6Y	non	0		meaningless	PA	APAF3.wav	72	36	0	18	meaningless	M
18	HG	69.757	masculin	6Y	non	0		meaningless	NGF	BNGF4.wav	72	36	0	18	meaningless	M
18	HG	69.757	masculin	6Y	non	0		meaningless	NGF	BNGF1.wav	72	36	0	18	meaningless	M
18	HG	69.757	masculin	6Y	non	1	6773	meaningless	PT	BPTF1.wav	72	36	0	18	meaningless	M
18	HG	69.757	masculin	6Y	non	0		meaningless	PA	APAF7.wav	72	36	0	18	meaningless	M
18	HG	69.757	masculin	6Y	non	0		meaningless	NGF	ANGF8.wav	72	36	0	18	meaningless	M
18	HG	69.757	masculin	6Y	non	0		meaningless	NGF	BNGF6.wav	72	36	0	18	meaningless	M
18	HG	69.757	masculin	6Y	non	0		meaningless	PA	APAF5.wav	72	36	0	18	meaningless	M
18	HG	69.757	masculin	6Y	non	0		meaningless	NGF	ANGF15.wav	72	36	0	18	meaningless	M
18	HG	69.757	masculin	6Y	non	1	7454	meaningless	PT	APTF6.wav	72	36	0	18	meaningless	M
18	HG	69.757	masculin	6Y	non	1	11424	meaningless	NGF	ANGF16.wav	72	36	0	18	meaningless	M
18	HG	69.757	masculin	6Y	non	0		meaningless	NGF	BNGF3.wav	72	36	0	18	meaningless	M
18	HG	69.757	masculin	6Y	non	1	10663	meaningless	PT	BPTF5.wav	72	36	0	18	meaningless	M
18	HG	69.757	masculin	6Y	non	0		meaningless	NGF	BNGF15.wav	72	36	0	18	meaningless	M
18	HG	69.757	masculin	6Y	non	0		meaningless	PA	BPAF3.wav	72	36	0	18	meaningless	M
18	HG	69.757	masculin	6Y	non	1	7569	meaningless	PA	BPAF7.wav	72	36	0	18	meaningless	M
18	HG	69.757	masculin	6Y	non	0		meaningless	NGF	ANGF6.wav	72	36	0	18	meaningless	M
18	HG	69.757	masculin	6Y	non	1	7538	meaningless	PA	APAF7.wav	72	36	0	18	meaningless	M
18	HG	69.757	masculin	6Y	non	1	13438	meaningless	NGF	ANGF14.wav	72	36	0	18	meaningless	M
18	HG	69.757	masculin	6Y	non	1	10121	meaningless	PA	APAF6.wav	72	36	0	18	meaningless	M
18	HG	69.757	masculin	6Y	non	1	8567	meaningless	PA	BPAF9.wav	72	36	0	18	meaningless	M
18	HG	69.757	masculin	6Y	non	1	9841	meaningless	PT	APTF3.wav	72	36	0	18	meaningless	M
18	HG	69.757	masculin	6Y	non	0		meaningless	NGF	ANGF12.wav	72	36	0	18	meaningless	M
18	HG	69.757	masculin	6Y	non	1	16752	meaningless	NGF	ANGF7.wav	72	36	0	18	meaningless	M
18	HG	69.757	masculin	6Y	non	1	15514	meaningless	NGF	ANGF12.wav	72	36	0	18	meaningless	M
18	HG	69.757	masculin	6Y	non	0		meaningless	PT	APTF9.wav	72	36	0	18	meaningless	M
18	HG	69.757	masculin	6Y	non	1	11091	meaningless	NGF	BNGF15.wav	72	36	0	18	meaningless	M
18	HG	69.757	masculin	6Y	non	1	9416	meaningless	PA	APAF8.wav	72	36	0	18	meaningless	M
18	HG	69.757	masculin	6Y	non	0		meaningless	NGF	BNGF12.wav	72	36	0	18	meaningless	M
18	HG	69.757	masculin	6Y	non	0		meaningless	NGF	BNGF13.wav	72	36	0	18	meaningless	M
18	HG	69.757	masculin	6Y	non	0		meaningless	PA	BPAF6.wav	72	36	0	18	meaningless	M
18	HG	69.757	masculin	6Y	non	1	12656	meaningless	NGF	BNGF17.wav	72	36	0	18	meaningless	M
18	HG	69.757	masculin	6Y	non	1	7748	meaningless	PA	APAF9.wav	72	36	0	18	meaningless	M
18	HG	69.757	masculin	6Y	non	1	11361	meaningless	NGF	BNGF13.wav	72	36	0	18	meaningless	M
18	HG	69.757	masculin	6Y	non	1	11962	meaningless	NGF	BNGF10.wav	72	36	0	18	meaningless	M
18	HG	69.757	masculin	6Y	non	0		meaningless	NGF	ANGF4.wav	72	36	0	18	meaningless	M
18	HG	69.757	masculin	6Y	non	1	7571	meaningless	PT	BPTF3.wav	72	36	0	18	meaningless	M
18	HG	69.757	masculin	6Y	non	0		meaningless	PA	APAF2.wav	72	36	0	18	meaningless	M
18	HG	69.757	masculin	6Y	non	1	5368	meaningless	PT	APTF1.wav	72	36	0	18	meaningless	M
18	HG	69.757	masculin	6Y	non	1	12680	meaningless	NGF	ANGF13.wav	72	36	0	18	meaningless	M
18	HG	69.757	masculin	6Y	non	0		meaningless	NGF	ANGF9.wav	72	36	0	18	meaningless	M
18	HG	69.757	masculin	6Y	non	1	13782	meaningless	NGF	BNGF6.wav	72	36	0	18	meaningless	M
18	HG	69.757	masculin	6Y	non	0		meaningless	PA	BPAF8.wav	72	36	0	18	meaningless	M
18	HG	69.757	masculin	6Y	non	1	16830	meaningless	NGF	ANGF5.wav	72	36	0	18	meaningless	M
18	HG	69.757	masculin	6Y	non	0		meaningless	PT	BPTF6.wav	72	36	0	18	meaningless	M
18	HG	69.757	masculin	6Y	non	1	12127	meaningless	PA	BPAF8.wav	72	36	0	18	meaningless	M
18	HG	69.757	masculin	6Y	non	1	13349	meaningless	NGF	BNGF2.wav	72	36	0	18	meaningless	M
18	HG	69.757	masculin	6Y	non	1	6489	meaningless	PT	BPTF8.wav	72	36	0	18	meaningless	M
18	HG	69.757	masculin	6Y	non	0		meaningless	NGF	BNGF11.wav	72	36	0	18	meaningless	M
18	HG	69.757	masculin	6Y	non	0		meaningless	NGF	BNGF5.wav	72	36	0	18	meaningless	M
18	HG	69.757	masculin	6Y	non	0		meaningless	NGF	BNGF17.wav	72	36	0	18	meaningless	M
18	HG	69.757	masculin	6Y	non	1	8063	meaningless	PA	APAF1.wav	72	36	0	18	meaningless	M
18	HG	69.757	masculin	6Y	non	0		meaningless	NGF	ANGF14.wav	72	36	0	18	meaningless	M
18	HG	69.757	masculin	6Y	non	0		meaningless	NGF	BNGF9.wav	72	36	0	18	meaningless	M
18	HG	69.757	masculin	6Y	non	0		meaningless	NGF	ANGF17.wav	72	36	0	18	meaningless	M
18	HG	69.757	masculin	6Y	non	1	7253	meaningless	PA	BPAF1.wav	72	36	0	18	meaningless	M
18	HG	69.757	masculin	6Y	non	1	13260	meaningless	NGF	BNGF3.wav	72	36	0	18	meaningless	M
18	HG	69.757	masculin	6Y	non	0		meaningless	NGF	ANGF1.wav	72	36	0	18	meaningless	M
18	HG	69.757	masculin	6Y	non	1	13410	meaningless	NGF	ANGF11.wav	72	36	0	18	meaningless	M
18	HG	69.757	masculin	6Y	non	1	8204	meaningless	PT	APTF4.wav	72	36	0	18	meaningless	M
18	HG	69.757	masculin	6Y	non	0		meaningless	PA	BPAF2.wav	72	36	0	18	meaningless	M
18	HG	69.757	masculin	6Y	non	1	14137	meaningless	NGF	ANGF18.wav	72	36	0	18	meaningless	M
18	HG	69.757	masculin	6Y	non	1	9068	meaningless	PA	BPAF6.wav	72	36	0	18	meaningless	M
18	HG	69.757	masculin	6Y	non	1	13835	meaningless	NGF	ANGF4.wav	72	36	0	18	meaningless	M
18	HG	69.757	masculin	6Y	non	0		meaningless	PT	APTF7.wav	72	36	0	18	meaningless	M
18	HG	69.757	masculin	6Y	non	0		meaningless	NGF	BNGF10.wav	72	36	0	18	meaningless	M
18	HG	69.757	masculin	6Y	non	1	7740	meaningless	PT	APTF8.wav	72	36	0	18	meaningless	M
18	HG	69.757	masculin	6Y	non	1	15593	meaningless	NGF	ANGF8.wav	72	36	0	18	meaningless	M
18	HG	69.757	masculin	6Y	non	1	8947	meaningless	PA	APAF3.wav	72	36	0	18	meaningless	M
18	HG	69.757	masculin	6Y	non	1	7645	meaningless	PA	APAF2.wav	72	36	0	18	meaningless	M
18	HG	69.757	masculin	6Y	non	0		meaningless	PA	BPAF1.wav	72	36	0	18	meaningless	M
18	HG	69.757	masculin	6Y	non	1	13974	meaningless	PA	APAF5.wav	72	36	0	18	meaningless	M
18	HG	69.757	masculin	6Y	non	1	10346	meaningless	PA	BPAF5.wav	72	36	0	18	meaningless	M
18	HG	69.757	masculin	6Y	non	1	20797	meaningless	PA	BPAF3.wav	72	36	0	18	meaningless	M
18	HG	69.757	masculin	6Y	non	0		meaningless	PA	BPAF4.wav	72	36	0	18	meaningless	M
18	HG	69.757	masculin	6Y	non	0		meaningless	PA	BPAF5.wav	72	36	0	18	meaningless	M
18	HG	69.757	masculin	6Y	non	1	12657	meaningless	NGF	BNGF11.wav	72	36	0	18	meaningless	M
18	HG	69.757	masculin	6Y	non	1	6372	meaningless	PT	BPTF4.wav	72	36	0	18	meaningless	M
18	HG	69.757	masculin	6Y	non	1	11102	meaningless	NGF	ANGF3.wav	72	36	0	18	meaningless	M
18	HG	69.757	masculin	6Y	non	0		meaningless	NGF	BNGF18.wav	72	36	0	18	meaningless	M
18	HG	69.757	masculin	6Y	non	0		meaningless	NGF	ANGF10.wav	72	36	0	18	meaningless	M
18	HG	69.757	masculin	6Y	non	1	8247	meaningless	PT	BPTF2.wav	72	36	0	18	meaningless	M
18	HG	69.757	masculin	6Y	non	1	14584	meaningless	NGF	ANGF9.wav	72	36	0	18	meaningless	M
18	HG	69.757	masculin	6Y	non	1	14512	meaningless	NGF	BNGF18.wav	72	36	0	18	meaningless	M
18	HG	69.757	masculin	6Y	non	1	10574	meaningless	NGF	ANGF2.wav	72	36	0	18	meaningless	M
18	HG	69.757	masculin	6Y	non	0		meaningless	NGF	ANGF18.wav	72	36	0	18	meaningless	M
18	HG	69.757	masculin	6Y	non	0		meaningless	NGF	BNGF14.wav	72	36	0	18	meaningless	M
18	HG	69.757	masculin	6Y	non	0		meaningless	NGF	BNGF7.wav	72	36	0	18	meaningless	M
18	HG	69.757	masculin	6Y	non	1	8103	meaningless	PT	APTF5.wav	72	36	0	18	meaningless	M
18	HG	69.757	masculin	6Y	non	1	15137	meaningless	NGF	ANGF10.wav	72	36	0	18	meaningless	M
18	HG	69.757	masculin	6Y	non	1	13267	meaningless	NGF	BNGF1.wav	72	36	0	18	meaningless	M
18	HG	69.757	masculin	6Y	non	1	9402	meaningless	PA	BPAF2.wav	72	36	0	18	meaningless	M
18	HG	69.757	masculin	6Y	non	1	14665	meaningless	NGF	ANGF6.wav	72	36	0	18	meaningless	M
18	HG	69.757	masculin	6Y	non	0		meaningless	NGF	BNGF16.wav	72	36	0	18	meaningless	M
18	HG	69.757	masculin	6Y	non	1	12613	meaningless	NGF	ANGF17.wav	72	36	0	18	meaningless	M
18	HG	69.757	masculin	6Y	non	0		meaningless	NGF	ANGF5.wav	72	36	0	18	meaningless	M
18	HG	69.757	masculin	6Y	non	0		meaningless	PA	BPAF7.wav	72	36	0	18	meaningless	M
18	HG	69.757	masculin	6Y	non	0		meaningless	NGF	ANGF13.wav	72	36	0	18	meaningless	M
18	HG	69.757	masculin	6Y	non	0		meaningless	NGF	ANGF2.wav	72	36	0	18	meaningless	M
18	HG	69.757	masculin	6Y	non	1	13732	meaningless	NGF	ANGF15.wav	72	36	0	18	meaningless	M
18	HG	69.757	masculin	6Y	non	1	12253	meaningless	NGF	BNGF8.wav	72	36	0	18	meaningless	M
18	HG	69.757	masculin	6Y	non	0		meaningless	NGF	ANGF11.wav	72	36	0	18	meaningless	M
18	HG	69.757	masculin	6Y	non	1	12222	meaningless	NGF	BNGF16.wav	72	36	0	18	meaningless	M
18	HG	69.757	masculin	6Y	non	1	8714	meaningless	PT	BPTF7.wav	72	36	0	18	meaningless	M
18	HG	69.757	masculin	6Y	non	0		meaningless	PA	APAF9.wav	72	36	0	18	meaningless	M
18	HG	69.757	masculin	6Y	non	0		meaningless	NGF	ANGF3.wav	72	36	0	18	meaningless	M
18	HG	69.757	masculin	6Y	non	1	17723	meaningless	NGF	BNGF4.wav	72	36	0	18	meaningless	M
18	HG	69.757	masculin	6Y	non	0		meaningless	PA	APAF8.wav	72	36	0	18	meaningless	M
18	HG	69.757	masculin	6Y	non	0		meaningless	NGF	BNGF2.wav	72	36	0	18	meaningless	M
18	HG	69.757	masculin	6Y	non	1	13335	meaningless	NGF	BNGF7.wav	72	36	0	18	meaningless	M
18	HG	69.757	masculin	6Y	non	0		meaningless	NGF	ANGF7.wav	72	36	0	18	meaningless	M
18	HG	69.757	masculin	6Y	non	0		meaningless	PA	APAF6.wav	72	36	0	18	meaningless	M
18	HG	69.757	masculin	6Y	non	1	5953	meaningless	PT	BPTF9.wav	72	36	0	18	meaningless	M
18	HG	69.757	masculin	6Y	non	1	13356	meaningless	PA	APAF4.wav	72	36	0	18	meaningless	M
18	HG	69.757	masculin	6Y	non	0		meaningless	NGF	BNGF8.wav	72	36	0	18	meaningless	M
18	HG	69.757	masculin	6Y	non	1	9731	meaningless	NGF	BNGF12.wav	72	36	0	18	meaningless	M
18	HG	69.757	masculin	6Y	non	1	11715	meaningless	NGF	BNGF5.wav	72	36	0	18	meaningless	M
18	HG	69.757	masculin	6Y	non	0		meaningless	NGF	ANGF16.wav	72	36	0	18	meaningless	M
18	HG	69.757	masculin	6Y	non	1	6408	meaningless	PA	BPAF4.wav	72	36	0	18	meaningless	M
18	HG	69.757	masculin	6Y	non	1	14830	meaningless	NGF	BNGF14.wav	72	36	0	18	meaningless	M
18	HG	69.757	masculin	6Y	non	0		meaningless	PA	APAF1.wav	72	36	0	18	meaningless	M
18	HG	69.757	masculin	6Y	non	0		meaningless	PA	BPAF9.wav	72	36	0	18	meaningless	M
18	HG	69.757	masculin	6Y	non	1	13431	meaningless	NGF	BNGF9.wav	72	36	0	18	meaningless	M
18	HG	69.757	masculin	6Y	non	1	9763	meaningless	PT	APTF2.wav	72	36	0	18	meaningless	M
2	HG	93.9151	masculin	8Y	non	1	13043	meaningless	NGF	BNGF10.wav	72	36	0	18	meaningless	M
2	HG	93.9151	masculin	8Y	non	0		meaningless	NGF	ANGF7.wav	72	36	0	18	meaningless	M
2	HG	93.9151	masculin	8Y	non	1	12455	meaningless	NGF	BNGF17.wav	72	36	0	18	meaningless	M
2	HG	93.9151	masculin	8Y	non	0		meaningless	PA	BPAF3.wav	72	36	0	18	meaningless	M
2	HG	93.9151	masculin	8Y	non	0		meaningless	NGF	BNGF18.wav	72	36	0	18	meaningless	M
2	HG	93.9151	masculin	8Y	non	0		meaningless	PA	BPAF7.wav	72	36	0	18	meaningless	M
2	HG	93.9151	masculin	8Y	non	1	23107	meaningless	PT	APTF5.wav	72	36	0	18	meaningless	M
2	HG	93.9151	masculin	8Y	non	0		meaningless	PT	BPTF2.wav	72	36	0	18	meaningless	M
2	HG	93.9151	masculin	8Y	non	1	7591	meaningless	PT	APTF9.wav	72	36	0	18	meaningless	M
2	HG	93.9151	masculin	8Y	non	0		meaningless	PA	APAF1.wav	72	36	0	18	meaningless	M
2	HG	93.9151	masculin	8Y	non	1	10242	meaningless	NGF	ANGF3.wav	72	36	0	18	meaningless	M
2	HG	93.9151	masculin	8Y	non	1	13078	meaningless	NGF	ANGF15.wav	72	36	0	18	meaningless	M
2	HG	93.9151	masculin	8Y	non	1	23359	meaningless	NGF	ANGF11.wav	72	36	0	18	meaningless	M
2	HG	93.9151	masculin	8Y	non	1	8945	meaningless	PT	BPTF5.wav	72	36	0	18	meaningless	M
2	HG	93.9151	masculin	8Y	non	0		meaningless	NGF	BNGF8.wav	72	36	0	18	meaningless	M
2	HG	93.9151	masculin	8Y	non	1	12827	meaningless	NGF	BNGF14.wav	72	36	0	18	meaningless	M
2	HG	93.9151	masculin	8Y	non	1	8327	meaningless	PA	BPAF5.wav	72	36	0	18	meaningless	M
2	HG	93.9151	masculin	8Y	non	1	10716	meaningless	NGF	BNGF2.wav	72	36	0	18	meaningless	M
2	HG	93.9151	masculin	8Y	non	1	13750	meaningless	NGF	ANGF6.wav	72	36	0	18	meaningless	M
2	HG	93.9151	masculin	8Y	non	1	11882	meaningless	NGF	BNGF3.wav	72	36	0	18	meaningless	M
2	HG	93.9151	masculin	8Y	non	1	13597	meaningless	NGF	ANGF17.wav	72	36	0	18	meaningless	M
2	HG	93.9151	masculin	8Y	non	1	19071	meaningless	NGF	ANGF2.wav	72	36	0	18	meaningless	M
2	HG	93.9151	masculin	8Y	non	0		meaningless	NGF	ANGF14.wav	72	36	0	18	meaningless	M
2	HG	93.9151	masculin	8Y	non	1	13907	meaningless	NGF	BNGF7.wav	72	36	0	18	meaningless	M
2	HG	93.9151	masculin	8Y	non	0		meaningless	PA	BPAF4.wav	72	36	0	18	meaningless	M
2	HG	93.9151	masculin	8Y	non	1	12877	meaningless	PT	APTF7.wav	72	36	0	18	meaningless	M
2	HG	93.9151	masculin	8Y	non	1	14740	meaningless	NGF	ANGF18.wav	72	36	0	18	meaningless	M
2	HG	93.9151	masculin	8Y	non	1	10321	meaningless	NGF	BNGF6.wav	72	36	0	18	meaningless	M
2	HG	93.9151	masculin	8Y	non	1	17069	meaningless	NGF	ANGF9.wav	72	36	0	18	meaningless	M
2	HG	93.9151	masculin	8Y	non	0		meaningless	NGF	BNGF13.wav	72	36	0	18	meaningless	M
2	HG	93.9151	masculin	8Y	non	1	11102	meaningless	NGF	BNGF11.wav	72	36	0	18	meaningless	M
2	HG	93.9151	masculin	8Y	non	0		meaningless	PA	BPAF6.wav	72	36	0	18	meaningless	M
2	HG	93.9151	masculin	8Y	non	0		meaningless	NGF	BNGF7.wav	72	36	0	18	meaningless	M
2	HG	93.9151	masculin	8Y	non	0		meaningless	PA	APAF5.wav	72	36	0	18	meaningless	M
2	HG	93.9151	masculin	8Y	non	1	12728	meaningless	NGF	ANGF8.wav	72	36	0	18	meaningless	M
2	HG	93.9151	masculin	8Y	non	1	19704	meaningless	NGF	BNGF18.wav	72	36	0	18	meaningless	M
2	HG	93.9151	masculin	8Y	non	0		meaningless	NGF	BNGF4.wav	72	36	0	18	meaningless	M
2	HG	93.9151	masculin	8Y	non	1	9048	meaningless	PA	BPAF7.wav	72	36	0	18	meaningless	M
2	HG	93.9151	masculin	8Y	non	0		meaningless	PA	BPAF1.wav	72	36	0	18	meaningless	M
2	HG	93.9151	masculin	8Y	non	1	12374	meaningless	NGF	ANGF1.wav	72	36	0	18	meaningless	M
2	HG	93.9151	masculin	8Y	non	0		meaningless	PA	APAF9.wav	72	36	0	18	meaningless	M
2	HG	93.9151	masculin	8Y	non	0		meaningless	NGF	ANGF4.wav	72	36	0	18	meaningless	M
2	HG	93.9151	masculin	8Y	non	0		meaningless	NGF	ANGF9.wav	72	36	0	18	meaningless	M
2	HG	93.9151	masculin	8Y	non	0		meaningless	NGF	BNGF11.wav	72	36	0	18	meaningless	M
2	HG	93.9151	masculin	8Y	non	1	7668	meaningless	PA	BPAF4.wav	72	36	0	18	meaningless	M
2	HG	93.9151	masculin	8Y	non	0		meaningless	NGF	ANGF2.wav	72	36	0	18	meaningless	M
2	HG	93.9151	masculin	8Y	non	1	4489	meaningless	PT	APTF8.wav	72	36	0	18	meaningless	M
2	HG	93.9151	masculin	8Y	non	0		meaningless	NGF	ANGF6.wav	72	36	0	18	meaningless	M
2	HG	93.9151	masculin	8Y	non	1	7061	meaningless	PA	APAF5.wav	72	36	0	18	meaningless	M
2	HG	93.9151	masculin	8Y	non	1	13878	meaningless	NGF	BNGF13.wav	72	36	0	18	meaningless	M
2	HG	93.9151	masculin	8Y	non	0		meaningless	NGF	ANGF1.wav	72	36	0	18	meaningless	M
2	HG	93.9151	masculin	8Y	non	1	10179	meaningless	NGF	ANGF12.wav	72	36	0	18	meaningless	M
2	HG	93.9151	masculin	8Y	non	1	15711	meaningless	NGF	BNGF1.wav	72	36	0	18	meaningless	M
2	HG	93.9151	masculin	8Y	non	1	7541	meaningless	PA	BPAF8.wav	72	36	0	18	meaningless	M
2	HG	93.9151	masculin	8Y	non	0		meaningless	NGF	ANGF3.wav	72	36	0	18	meaningless	M
2	HG	93.9151	masculin	8Y	non	1	11498	meaningless	NGF	BNGF15.wav	72	36	0	18	meaningless	M
2	HG	93.9151	masculin	8Y	non	1	7032	meaningless	PA	APAF1.wav	72	36	0	18	meaningless	M
2	HG	93.9151	masculin	8Y	non	1	8156	meaningless	PA	APAF8.wav	72	36	0	18	meaningless	M
2	HG	93.9151	masculin	8Y	non	0		meaningless	NGF	BNGF5.wav	72	36	0	18	meaningless	M
2	HG	93.9151	masculin	8Y	non	1	13079	meaningless	NGF	BNGF4.wav	72	36	0	18	meaningless	M
2	HG	93.9151	masculin	8Y	non	0		meaningless	NGF	BNGF17.wav	72	36	0	18	meaningless	M
2	HG	93.9151	masculin	8Y	non	0		meaningless	PA	BPAF9.wav	72	36	0	18	meaningless	M
2	HG	93.9151	masculin	8Y	non	1	8130	meaningless	PA	APAF6.wav	72	36	0	18	meaningless	M
2	HG	93.9151	masculin	8Y	non	1	8209	meaningless	PT	BPTF4.wav	72	36	0	18	meaningless	M
2	HG	93.9151	masculin	8Y	non	1	9943	meaningless	NGF	ANGF13.wav	72	36	0	18	meaningless	M
2	HG	93.9151	masculin	8Y	non	0		meaningless	NGF	ANGF16.wav	72	36	0	18	meaningless	M
2	HG	93.9151	masculin	8Y	non	1	12659	meaningless	PT	BPTF8.wav	72	36	0	18	meaningless	M
2	HG	93.9151	masculin	8Y	non	1	12349	meaningless	PA	APAF9.wav	72	36	0	18	meaningless	M
2	HG	93.9151	masculin	8Y	non	1	14504	meaningless	NGF	ANGF7.wav	72	36	0	18	meaningless	M
2	HG	93.9151	masculin	8Y	non	1	7248	meaningless	PT	BPTF1.wav	72	36	0	18	meaningless	M
2	HG	93.9151	masculin	8Y	non	0		meaningless	NGF	ANGF5.wav	72	36	0	18	meaningless	M
2	HG	93.9151	masculin	8Y	non	1	10496	meaningless	NGF	BNGF12.wav	72	36	0	18	meaningless	M
2	HG	93.9151	masculin	8Y	non	1	9666	meaningless	PA	BPAF1.wav	72	36	0	18	meaningless	M
2	HG	93.9151	masculin	8Y	non	0		meaningless	PA	BPAF5.wav	72	36	0	18	meaningless	M
2	HG	93.9151	masculin	8Y	non	0		meaningless	NGF	BNGF14.wav	72	36	0	18	meaningless	M
2	HG	93.9151	masculin	8Y	non	1	4859	meaningless	PT	APTF4.wav	72	36	0	18	meaningless	M
2	HG	93.9151	masculin	8Y	non	0		meaningless	NGF	ANGF8.wav	72	36	0	18	meaningless	M
2	HG	93.9151	masculin	8Y	non	1	15564	meaningless	NGF	ANGF5.wav	72	36	0	18	meaningless	M
2	HG	93.9151	masculin	8Y	non	0		meaningless	NGF	BNGF3.wav	72	36	0	18	meaningless	M
2	HG	93.9151	masculin	8Y	non	1	7484	meaningless	PA	APAF7.wav	72	36	0	18	meaningless	M
2	HG	93.9151	masculin	8Y	non	1	5246	meaningless	PT	APTF1.wav	72	36	0	18	meaningless	M
2	HG	93.9151	masculin	8Y	non	0		meaningless	NGF	BNGF9.wav	72	36	0	18	meaningless	M
2	HG	93.9151	masculin	8Y	non	0		meaningless	PA	APAF2.wav	72	36	0	18	meaningless	M
2	HG	93.9151	masculin	8Y	non	1	9333	meaningless	PA	BPAF2.wav	72	36	0	18	meaningless	M
2	HG	93.9151	masculin	8Y	non	1	6524	meaningless	PT	BPTF6.wav	72	36	0	18	meaningless	M
2	HG	93.9151	masculin	8Y	non	0		meaningless	NGF	ANGF17.wav	72	36	0	18	meaningless	M
2	HG	93.9151	masculin	8Y	non	1	19900	meaningless	NGF	ANGF16.wav	72	36	0	18	meaningless	M
2	HG	93.9151	masculin	8Y	non	0		meaningless	NGF	BNGF15.wav	72	36	0	18	meaningless	M
2	HG	93.9151	masculin	8Y	non	0		meaningless	NGF	BNGF16.wav	72	36	0	18	meaningless	M
2	HG	93.9151	masculin	8Y	non	1	13244	meaningless	NGF	ANGF4.wav	72	36	0	18	meaningless	M
2	HG	93.9151	masculin	8Y	non	1	7094	meaningless	PT	BPTF9.wav	72	36	0	18	meaningless	M
2	HG	93.9151	masculin	8Y	non	1	9263	meaningless	NGF	BNGF5.wav	72	36	0	18	meaningless	M
2	HG	93.9151	masculin	8Y	non	0		meaningless	NGF	ANGF15.wav	72	36	0	18	meaningless	M
2	HG	93.9151	masculin	8Y	non	0		meaningless	NGF	BNGF2.wav	72	36	0	18	meaningless	M
2	HG	93.9151	masculin	8Y	non	0		meaningless	NGF	BNGF1.wav	72	36	0	18	meaningless	M
2	HG	93.9151	masculin	8Y	non	0		meaningless	PA	APAF8.wav	72	36	0	18	meaningless	M
2	HG	93.9151	masculin	8Y	non	0		meaningless	NGF	BNGF6.wav	72	36	0	18	meaningless	M
2	HG	93.9151	masculin	8Y	non	1	10606	meaningless	PT	APTF2.wav	72	36	0	18	meaningless	M
2	HG	93.9151	masculin	8Y	non	0		meaningless	NGF	ANGF11.wav	72	36	0	18	meaningless	M
2	HG	93.9151	masculin	8Y	non	1	19431	meaningless	NGF	ANGF10.wav	72	36	0	18	meaningless	M
2	HG	93.9151	masculin	8Y	non	0		meaningless	NGF	BNGF12.wav	72	36	0	18	meaningless	M
2	HG	93.9151	masculin	8Y	non	1	8365	meaningless	PT	APTF6.wav	72	36	0	18	meaningless	M
2	HG	93.9151	masculin	8Y	non	0		meaningless	PA	APAF7.wav	72	36	0	18	meaningless	M
2	HG	93.9151	masculin	8Y	non	1	10734	meaningless	NGF	BNGF16.wav	72	36	0	18	meaningless	M
2	HG	93.9151	masculin	8Y	non	1	6908	meaningless	PA	BPAF3.wav	72	36	0	18	meaningless	M
2	HG	93.9151	masculin	8Y	non	1	8746	meaningless	PA	BPAF6.wav	72	36	0	18	meaningless	M
2	HG	93.9151	masculin	8Y	non	1	10006	meaningless	NGF	BNGF8.wav	72	36	0	18	meaningless	M
2	HG	93.9151	masculin	8Y	non	1	10870	meaningless	NGF	BNGF9.wav	72	36	0	18	meaningless	M
2	HG	93.9151	masculin	8Y	non	1	8738	meaningless	PA	BPAF9.wav	72	36	0	18	meaningless	M
2	HG	93.9151	masculin	8Y	non	0		meaningless	PA	BPAF8.wav	72	36	0	18	meaningless	M
2	HG	93.9151	masculin	8Y	non	0		meaningless	NGF	ANGF10.wav	72	36	0	18	meaningless	M
2	HG	93.9151	masculin	8Y	non	1	21156	meaningless	PT	APTF3.wav	72	36	0	18	meaningless	M
2	HG	93.9151	masculin	8Y	non	0		meaningless	NGF	ANGF18.wav	72	36	0	18	meaningless	M
2	HG	93.9151	masculin	8Y	non	1	9660	meaningless	PA	APAF2.wav	72	36	0	18	meaningless	M
2	HG	93.9151	masculin	8Y	non	1	11753	meaningless	NGF	ANGF14.wav	72	36	0	18	meaningless	M
2	HG	93.9151	masculin	8Y	non	0		meaningless	PA	APAF3.wav	72	36	0	18	meaningless	M
2	HG	93.9151	masculin	8Y	non	1	6697	meaningless	PT	BPTF7.wav	72	36	0	18	meaningless	M
2	HG	93.9151	masculin	8Y	non	0		meaningless	NGF	BNGF10.wav	72	36	0	18	meaningless	M
2	HG	93.9151	masculin	8Y	non	0		meaningless	PA	BPAF2.wav	72	36	0	18	meaningless	M
2	HG	93.9151	masculin	8Y	non	0		meaningless	PA	APAF6.wav	72	36	0	18	meaningless	M
2	HG	93.9151	masculin	8Y	non	1	11905	meaningless	PA	APAF3.wav	72	36	0	18	meaningless	M
2	HG	93.9151	masculin	8Y	non	0		meaningless	NGF	ANGF12.wav	72	36	0	18	meaningless	M
2	HG	93.9151	masculin	8Y	non	0		meaningless	NGF	ANGF13.wav	72	36	0	18	meaningless	M
2	HG	93.9151	masculin	8Y	non	1	8325	meaningless	PA	APAF4.wav	72	36	0	18	meaningless	M
2	HG	93.9151	masculin	8Y	non	1	6675	meaningless	PT	BPTF3.wav	72	36	0	18	meaningless	M
2	HG	93.9151	masculin	8Y	non	0		meaningless	PA	APAF4.wav	72	36	0	18	meaningless	M
20	HG	70.5957	masculin	6Y	non	0		meaningless	NGF	BNGF11.wav	72	36	0	18	meaningless	M
20	HG	70.5957	masculin	6Y	non	1	11864	meaningless	PA	BPAF7.wav	72	36	0	18	meaningless	M
20	HG	70.5957	masculin	6Y	non	0		meaningless	PA	BPAF4.wav	72	36	0	18	meaningless	M
20	HG	70.5957	masculin	6Y	non	0		meaningless	PT	BPTF2.wav	72	36	0	18	meaningless	M
20	HG	70.5957	masculin	6Y	non	0		meaningless	PA	BPAF5.wav	72	36	0	18	meaningless	M
20	HG	70.5957	masculin	6Y	non	0		meaningless	PA	BPAF3.wav	72	36	0	18	meaningless	M
20	HG	70.5957	masculin	6Y	non	0		meaningless	NGF	BNGF18.wav	72	36	0	18	meaningless	M
20	HG	70.5957	masculin	6Y	non	1	12553	meaningless	NGF	ANGF5.wav	72	36	0	18	meaningless	M
20	HG	70.5957	masculin	6Y	non	0		meaningless	NGF	ANGF11.wav	72	36	0	18	meaningless	M
20	HG	70.5957	masculin	6Y	non	1	9959	meaningless	PA	APAF2.wav	72	36	0	18	meaningless	M
20	HG	70.5957	masculin	6Y	non	0		meaningless	NGF	ANGF17.wav	72	36	0	18	meaningless	M
20	HG	70.5957	masculin	6Y	non	0		meaningless	PA	BPAF1.wav	72	36	0	18	meaningless	M
20	HG	70.5957	masculin	6Y	non	1	8096	meaningless	PA	BPAF1.wav	72	36	0	18	meaningless	M
20	HG	70.5957	masculin	6Y	non	0		meaningless	PT	BPTF6.wav	72	36	0	18	meaningless	M
20	HG	70.5957	masculin	6Y	non	0		meaningless	PA	BPAF7.wav	72	36	0	18	meaningless	M
20	HG	70.5957	masculin	6Y	non	1	8570	meaningless	PA	BPAF6.wav	72	36	0	18	meaningless	M
20	HG	70.5957	masculin	6Y	non	0		meaningless	PA	BPAF8.wav	72	36	0	18	meaningless	M
20	HG	70.5957	masculin	6Y	non	1	11780	meaningless	PA	BPAF4.wav	72	36	0	18	meaningless	M
20	HG	70.5957	masculin	6Y	non	0		meaningless	NGF	BNGF15.wav	72	36	0	18	meaningless	M
20	HG	70.5957	masculin	6Y	non	0		meaningless	PT	BPTF5.wav	72	36	0	18	meaningless	M
20	HG	70.5957	masculin	6Y	non	0		meaningless	PA	APAF6.wav	72	36	0	18	meaningless	M
20	HG	70.5957	masculin	6Y	non	1	12825	meaningless	NGF	ANGF7.wav	72	36	0	18	meaningless	M
20	HG	70.5957	masculin	6Y	non	0		meaningless	PT	APTF5.wav	72	36	0	18	meaningless	M
20	HG	70.5957	masculin	6Y	non	1	16092	meaningless	NGF	ANGF10.wav	72	36	0	18	meaningless	M
20	HG	70.5957	masculin	6Y	non	0		meaningless	NGF	ANGF10.wav	72	36	0	18	meaningless	M
20	HG	70.5957	masculin	6Y	non	1	12990	meaningless	NGF	BNGF4.wav	72	36	0	18	meaningless	M
20	HG	70.5957	masculin	6Y	non	1	9106	meaningless	PA	APAF4.wav	72	36	0	18	meaningless	M
20	HG	70.5957	masculin	6Y	non	0		meaningless	NGF	ANGF9.wav	72	36	0	18	meaningless	M
20	HG	70.5957	masculin	6Y	non	1	13568	meaningless	NGF	ANGF11.wav	72	36	0	18	meaningless	M
20	HG	70.5957	masculin	6Y	non	0		meaningless	NGF	BNGF17.wav	72	36	0	18	meaningless	M
20	HG	70.5957	masculin	6Y	non	0		meaningless	NGF	ANGF12.wav	72	36	0	18	meaningless	M
20	HG	70.5957	masculin	6Y	non	0		meaningless	NGF	ANGF4.wav	72	36	0	18	meaningless	M
20	HG	70.5957	masculin	6Y	non	1	13146	meaningless	NGF	BNGF5.wav	72	36	0	18	meaningless	M
20	HG	70.5957	masculin	6Y	non	0		meaningless	NGF	ANGF14.wav	72	36	0	18	meaningless	M
20	HG	70.5957	masculin	6Y	non	1	19512	meaningless	NGF	BNGF7.wav	72	36	0	18	meaningless	M
20	HG	70.5957	masculin	6Y	non	0		meaningless	NGF	BNGF5.wav	72	36	0	18	meaningless	M
20	HG	70.5957	masculin	6Y	non	1	12937	meaningless	NGF	ANGF17.wav	72	36	0	18	meaningless	M
20	HG	70.5957	masculin	6Y	non	0		meaningless	NGF	ANGF3.wav	72	36	0	18	meaningless	M
20	HG	70.5957	masculin	6Y	non	1	8745	meaningless	PA	BPAF8.wav	72	36	0	18	meaningless	M
20	HG	70.5957	masculin	6Y	non	0		meaningless	PA	BPAF6.wav	72	36	0	18	meaningless	M
20	HG	70.5957	masculin	6Y	non	0		meaningless	NGF	ANGF18.wav	72	36	0	18	meaningless	M
20	HG	70.5957	masculin	6Y	non	0		meaningless	NGF	BNGF7.wav	72	36	0	18	meaningless	M
20	HG	70.5957	masculin	6Y	non	1	13346	meaningless	PA	BPAF5.wav	72	36	0	18	meaningless	M
20	HG	70.5957	masculin	6Y	non	1	15434	meaningless	NGF	ANGF14.wav	72	36	0	18	meaningless	M
20	HG	70.5957	masculin	6Y	non	1	6270	meaningless	PT	APTF1.wav	72	36	0	18	meaningless	M
20	HG	70.5957	masculin	6Y	non	0		meaningless	NGF	BNGF2.wav	72	36	0	18	meaningless	M
20	HG	70.5957	masculin	6Y	non	1	7593	meaningless	PA	APAF8.wav	72	36	0	18	meaningless	M
20	HG	70.5957	masculin	6Y	non	0		meaningless	PT	APTF4.wav	72	36	0	18	meaningless	M
20	HG	70.5957	masculin	6Y	non	1	13377	meaningless	NGF	BNGF15.wav	72	36	0	18	meaningless	M
20	HG	70.5957	masculin	6Y	non	0		meaningless	PA	BPAF9.wav	72	36	0	18	meaningless	M
20	HG	70.5957	masculin	6Y	non	1	9794	meaningless	PA	APAF7.wav	72	36	0	18	meaningless	M
20	HG	70.5957	masculin	6Y	non	0		meaningless	NGF	ANGF16.wav	72	36	0	18	meaningless	M
20	HG	70.5957	masculin	6Y	non	1	10126	meaningless	PA	APAF5.wav	72	36	0	18	meaningless	M
20	HG	70.5957	masculin	6Y	non	1	16935	meaningless	NGF	ANGF15.wav	72	36	0	18	meaningless	M
20	HG	70.5957	masculin	6Y	non	0		meaningless	NGF	BNGF1.wav	72	36	0	18	meaningless	M
20	HG	70.5957	masculin	6Y	non	0		meaningless	PT	APTF7.wav	72	36	0	18	meaningless	M
20	HG	70.5957	masculin	6Y	non	1	10579	meaningless	NGF	BNGF8.wav	72	36	0	18	meaningless	M
20	HG	70.5957	masculin	6Y	non	0		meaningless	NGF	ANGF2.wav	72	36	0	18	meaningless	M
20	HG	70.5957	masculin	6Y	non	1	11988	meaningless	PA	BPAF9.wav	72	36	0	18	meaningless	M
20	HG	70.5957	masculin	6Y	non	1	9158	meaningless	NGF	BNGF12.wav	72	36	0	18	meaningless	M
20	HG	70.5957	masculin	6Y	non	0		meaningless	PA	APAF1.wav	72	36	0	18	meaningless	M
20	HG	70.5957	masculin	6Y	non	1	16303	meaningless	NGF	BNGF1.wav	72	36	0	18	meaningless	M
20	HG	70.5957	masculin	6Y	non	0		meaningless	PA	APAF4.wav	72	36	0	18	meaningless	M
20	HG	70.5957	masculin	6Y	non	1	13058	meaningless	NGF	BNGF18.wav	72	36	0	18	meaningless	M
20	HG	70.5957	masculin	6Y	non	0		meaningless	NGF	ANGF13.wav	72	36	0	18	meaningless	M
20	HG	70.5957	masculin	6Y	non	0		meaningless	NGF	BNGF4.wav	72	36	0	18	meaningless	M
20	HG	70.5957	masculin	6Y	non	1	16997	meaningless	NGF	ANGF9.wav	72	36	0	18	meaningless	M
20	HG	70.5957	masculin	6Y	non	0		meaningless	PT	BPTF7.wav	72	36	0	18	meaningless	M
20	HG	70.5957	masculin	6Y	non	0		meaningless	PT	APTF2.wav	72	36	0	18	meaningless	M
20	HG	70.5957	masculin	6Y	non	0		meaningless	PA	APAF5.wav	72	36	0	18	meaningless	M
20	HG	70.5957	masculin	6Y	non	0		meaningless	PT	BPTF4.wav	72	36	0	18	meaningless	M
20	HG	70.5957	masculin	6Y	non	1	13915	meaningless	NGF	BNGF2.wav	72	36	0	18	meaningless	M
20	HG	70.5957	masculin	6Y	non	1	12760	meaningless	NGF	ANGF16.wav	72	36	0	18	meaningless	M
20	HG	70.5957	masculin	6Y	non	0		meaningless	PT	BPTF3.wav	72	36	0	18	meaningless	M
20	HG	70.5957	masculin	6Y	non	1	16443	meaningless	NGF	BNGF11.wav	72	36	0	18	meaningless	M
20	HG	70.5957	masculin	6Y	non	0		meaningless	NGF	ANGF15.wav	72	36	0	18	meaningless	M
20	HG	70.5957	masculin	6Y	non	0		meaningless	PT	BPTF8.wav	72	36	0	18	meaningless	M
20	HG	70.5957	masculin	6Y	non	1	10175	meaningless	PA	BPAF2.wav	72	36	0	18	meaningless	M
20	HG	70.5957	masculin	6Y	non	1	15673	meaningless	NGF	BNGF10.wav	72	36	0	18	meaningless	M
20	HG	70.5957	masculin	6Y	non	0		meaningless	PT	APTF6.wav	72	36	0	18	meaningless	M
20	HG	70.5957	masculin	6Y	non	1	16432	meaningless	NGF	BNGF13.wav	72	36	0	18	meaningless	M
20	HG	70.5957	masculin	6Y	non	1	14268	meaningless	NGF	ANGF1.wav	72	36	0	18	meaningless	M
20	HG	70.5957	masculin	6Y	non	0		meaningless	NGF	BNGF6.wav	72	36	0	18	meaningless	M
20	HG	70.5957	masculin	6Y	non	0		meaningless	PA	BPAF2.wav	72	36	0	18	meaningless	M
20	HG	70.5957	masculin	6Y	non	1	11883	meaningless	NGF	ANGF4.wav	72	36	0	18	meaningless	M
20	HG	70.5957	masculin	6Y	non	0		meaningless	NGF	ANGF8.wav	72	36	0	18	meaningless	M
20	HG	70.5957	masculin	6Y	non	0		meaningless	NGF	ANGF1.wav	72	36	0	18	meaningless	M
20	HG	70.5957	masculin	6Y	non	1	12536	meaningless	NGF	BNGF17.wav	72	36	0	18	meaningless	M
20	HG	70.5957	masculin	6Y	non	0		meaningless	PA	APAF2.wav	72	36	0	18	meaningless	M
20	HG	70.5957	masculin	6Y	non	0		meaningless	NGF	BNGF16.wav	72	36	0	18	meaningless	M
20	HG	70.5957	masculin	6Y	non	1	10487	meaningless	PA	APAF9.wav	72	36	0	18	meaningless	M
20	HG	70.5957	masculin	6Y	non	1	14426	meaningless	NGF	BNGF16.wav	72	36	0	18	meaningless	M
20	HG	70.5957	masculin	6Y	non	0		meaningless	NGF	BNGF12.wav	72	36	0	18	meaningless	M
20	HG	70.5957	masculin	6Y	non	1	12537	meaningless	NGF	ANGF13.wav	72	36	0	18	meaningless	M
20	HG	70.5957	masculin	6Y	non	1	13357	meaningless	NGF	ANGF6.wav	72	36	0	18	meaningless	M
20	HG	70.5957	masculin	6Y	non	1	15289	meaningless	NGF	ANGF2.wav	72	36	0	18	meaningless	M
20	HG	70.5957	masculin	6Y	non	1	506	meaningless	PT	BPTF1.wav	72	36	0	18	meaningless	M
20	HG	70.5957	masculin	6Y	non	1	15975	meaningless	NGF	ANGF8.wav	72	36	0	18	meaningless	M
20	HG	70.5957	masculin	6Y	non	0		meaningless	NGF	BNGF3.wav	72	36	0	18	meaningless	M
20	HG	70.5957	masculin	6Y	non	0		meaningless	PA	APAF9.wav	72	36	0	18	meaningless	M
20	HG	70.5957	masculin	6Y	non	0		meaningless	NGF	ANGF7.wav	72	36	0	18	meaningless	M
20	HG	70.5957	masculin	6Y	non	1	10229	meaningless	PT	APTF8.wav	72	36	0	18	meaningless	M
20	HG	70.5957	masculin	6Y	non	1	15756	meaningless	NGF	BNGF3.wav	72	36	0	18	meaningless	M
20	HG	70.5957	masculin	6Y	non	0		meaningless	NGF	BNGF13.wav	72	36	0	18	meaningless	M
20	HG	70.5957	masculin	6Y	non	0		meaningless	PT	APTF3.wav	72	36	0	18	meaningless	M
20	HG	70.5957	masculin	6Y	non	1	11814	meaningless	NGF	BNGF6.wav	72	36	0	18	meaningless	M
20	HG	70.5957	masculin	6Y	non	0		meaningless	NGF	ANGF6.wav	72	36	0	18	meaningless	M
20	HG	70.5957	masculin	6Y	non	0		meaningless	PA	APAF8.wav	72	36	0	18	meaningless	M
20	HG	70.5957	masculin	6Y	non	1	13879	meaningless	PA	APAF1.wav	72	36	0	18	meaningless	M
20	HG	70.5957	masculin	6Y	non	0		meaningless	PT	BPTF9.wav	72	36	0	18	meaningless	M
20	HG	70.5957	masculin	6Y	non	1	29345	meaningless	NGF	BNGF14.wav	72	36	0	18	meaningless	M
20	HG	70.5957	masculin	6Y	non	0		meaningless	PA	APAF7.wav	72	36	0	18	meaningless	M
20	HG	70.5957	masculin	6Y	non	1	11350	meaningless	PT	APTF9.wav	72	36	0	18	meaningless	M
20	HG	70.5957	masculin	6Y	non	0		meaningless	NGF	BNGF9.wav	72	36	0	18	meaningless	M
20	HG	70.5957	masculin	6Y	non	0		meaningless	NGF	BNGF10.wav	72	36	0	18	meaningless	M
20	HG	70.5957	masculin	6Y	non	1	14069	meaningless	NGF	ANGF3.wav	72	36	0	18	meaningless	M
20	HG	70.5957	masculin	6Y	non	0		meaningless	PA	APAF3.wav	72	36	0	18	meaningless	M
20	HG	70.5957	masculin	6Y	non	1	13352	meaningless	PA	BPAF3.wav	72	36	0	18	meaningless	M
20	HG	70.5957	masculin	6Y	non	1	13894	meaningless	NGF	ANGF18.wav	72	36	0	18	meaningless	M
20	HG	70.5957	masculin	6Y	non	1	7363	meaningless	PA	APAF3.wav	72	36	0	18	meaningless	M
20	HG	70.5957	masculin	6Y	non	0		meaningless	NGF	BNGF14.wav	72	36	0	18	meaningless	M
20	HG	70.5957	masculin	6Y	non	1	10758	meaningless	PA	APAF6.wav	72	36	0	18	meaningless	M
20	HG	70.5957	masculin	6Y	non	1	14915	meaningless	NGF	ANGF12.wav	72	36	0	18	meaningless	M
20	HG	70.5957	masculin	6Y	non	0		meaningless	NGF	BNGF8.wav	72	36	0	18	meaningless	M
20	HG	70.5957	masculin	6Y	non	0		meaningless	NGF	ANGF5.wav	72	36	0	18	meaningless	M
20	HG	70.5957	masculin	6Y	non	1	12339	meaningless	NGF	BNGF9.wav	72	36	0	18	meaningless	M
22	HG	71.1	féminin	6Y	non	0		meaningless	NGF	ANGF5.wav	72	36	0	18	meaningless	F
22	HG	71.1	féminin	6Y	non	1	11417	meaningless	NGF	ANGF11.wav	72	36	0	18	meaningless	F
22	HG	71.1	féminin	6Y	non	1	13955	meaningless	PA	APAF3.wav	72	36	0	18	meaningless	F
22	HG	71.1	féminin	6Y	non	0		meaningless	NGF	ANGF11.wav	72	36	0	18	meaningless	F
22	HG	71.1	féminin	6Y	non	1	11367	meaningless	NGF	ANGF5.wav	72	36	0	18	meaningless	F
22	HG	71.1	féminin	6Y	non	0		meaningless	PA	BPAF7.wav	72	36	0	18	meaningless	F
22	HG	71.1	féminin	6Y	non	1	7727	meaningless	PT	BPTF9.wav	72	36	0	18	meaningless	F
22	HG	71.1	féminin	6Y	non	1	12857	meaningless	NGF	BNGF13.wav	72	36	0	18	meaningless	F
22	HG	71.1	féminin	6Y	non	1	5300	meaningless	PA	APAF1.wav	72	36	0	18	meaningless	F
22	HG	71.1	féminin	6Y	non	1	12357	meaningless	NGF	BNGF2.wav	72	36	0	18	meaningless	F
22	HG	71.1	féminin	6Y	non	0		meaningless	NGF	ANGF6.wav	72	36	0	18	meaningless	F
22	HG	71.1	féminin	6Y	non	1	14301	meaningless	NGF	ANGF18.wav	72	36	0	18	meaningless	F
22	HG	71.1	féminin	6Y	non	0		meaningless	NGF	ANGF15.wav	72	36	0	18	meaningless	F
22	HG	71.1	féminin	6Y	non	0		meaningless	NGF	ANGF12.wav	72	36	0	18	meaningless	F
22	HG	71.1	féminin	6Y	non	1	4713	meaningless	PA	BPAF3.wav	72	36	0	18	meaningless	F
22	HG	71.1	féminin	6Y	non	0		meaningless	PA	APAF7.wav	72	36	0	18	meaningless	F
22	HG	71.1	féminin	6Y	non	1	10575	meaningless	NGF	ANGF12.wav	72	36	0	18	meaningless	F
22	HG	71.1	féminin	6Y	non	1	13018	meaningless	NGF	BNGF14.wav	72	36	0	18	meaningless	F
22	HG	71.1	féminin	6Y	non	1	8003	meaningless	PT	BPTF4.wav	72	36	0	18	meaningless	F
22	HG	71.1	féminin	6Y	non	1	12475	meaningless	NGF	BNGF1.wav	72	36	0	18	meaningless	F
22	HG	71.1	féminin	6Y	non	0		meaningless	PA	BPAF4.wav	72	36	0	18	meaningless	F
22	HG	71.1	féminin	6Y	non	0		meaningless	NGF	BNGF17.wav	72	36	0	18	meaningless	F
22	HG	71.1	féminin	6Y	non	0		meaningless	NGF	ANGF2.wav	72	36	0	18	meaningless	F
22	HG	71.1	féminin	6Y	non	0		meaningless	PA	APAF6.wav	72	36	0	18	meaningless	F
22	HG	71.1	féminin	6Y	non	1	12215	meaningless	NGF	ANGF4.wav	72	36	0	18	meaningless	F
22	HG	71.1	féminin	6Y	non	0		meaningless	NGF	BNGF12.wav	72	36	0	18	meaningless	F
22	HG	71.1	féminin	6Y	non	0		meaningless	NGF	BNGF6.wav	72	36	0	18	meaningless	F
22	HG	71.1	féminin	6Y	non	0		meaningless	NGF	BNGF13.wav	72	36	0	18	meaningless	F
22	HG	71.1	féminin	6Y	non	0		meaningless	NGF	BNGF9.wav	72	36	0	18	meaningless	F
22	HG	71.1	féminin	6Y	non	1	7830	meaningless	PA	BPAF7.wav	72	36	0	18	meaningless	F
22	HG	71.1	féminin	6Y	non	1	7179	meaningless	PT	APTF4.wav	72	36	0	18	meaningless	F
22	HG	71.1	féminin	6Y	non	0		meaningless	NGF	BNGF14.wav	72	36	0	18	meaningless	F
22	HG	71.1	féminin	6Y	non	1	11363	meaningless	NGF	ANGF1.wav	72	36	0	18	meaningless	F
22	HG	71.1	féminin	6Y	non	0		meaningless	NGF	BNGF10.wav	72	36	0	18	meaningless	F
22	HG	71.1	féminin	6Y	non	1	10702	meaningless	NGF	ANGF8.wav	72	36	0	18	meaningless	F
22	HG	71.1	féminin	6Y	non	0		meaningless	PA	BPAF3.wav	72	36	0	18	meaningless	F
22	HG	71.1	féminin	6Y	non	1	10903	meaningless	NGF	BNGF16.wav	72	36	0	18	meaningless	F
22	HG	71.1	féminin	6Y	non	0		meaningless	NGF	ANGF13.wav	72	36	0	18	meaningless	F
22	HG	71.1	féminin	6Y	non	1	9987	meaningless	NGF	ANGF16.wav	72	36	0	18	meaningless	F
22	HG	71.1	féminin	6Y	non	1	10796	meaningless	NGF	ANGF3.wav	72	36	0	18	meaningless	F
22	HG	71.1	féminin	6Y	non	1	10193	meaningless	PA	BPAF5.wav	72	36	0	18	meaningless	F
22	HG	71.1	féminin	6Y	non	1	8134	meaningless	PT	APTF2.wav	72	36	0	18	meaningless	F
22	HG	71.1	féminin	6Y	non	1	13178	meaningless	NGF	ANGF9.wav	72	36	0	18	meaningless	F
22	HG	71.1	féminin	6Y	non	0		meaningless	PT	BPTF2.wav	72	36	0	18	meaningless	F
22	HG	71.1	féminin	6Y	non	0		meaningless	NGF	ANGF9.wav	72	36	0	18	meaningless	F
22	HG	71.1	féminin	6Y	non	0		meaningless	PA	APAF4.wav	72	36	0	18	meaningless	F
22	HG	71.1	féminin	6Y	non	1	11878	meaningless	NGF	BNGF4.wav	72	36	0	18	meaningless	F
22	HG	71.1	féminin	6Y	non	0		meaningless	PA	APAF5.wav	72	36	0	18	meaningless	F
22	HG	71.1	féminin	6Y	non	0		meaningless	PA	APAF3.wav	72	36	0	18	meaningless	F
22	HG	71.1	féminin	6Y	non	1	10207	meaningless	NGF	ANGF13.wav	72	36	0	18	meaningless	F
22	HG	71.1	féminin	6Y	non	0		meaningless	NGF	BNGF1.wav	72	36	0	18	meaningless	F
22	HG	71.1	féminin	6Y	non	1	7546	meaningless	PA	APAF5.wav	72	36	0	18	meaningless	F
22	HG	71.1	féminin	6Y	non	0		meaningless	NGF	ANGF1.wav	72	36	0	18	meaningless	F
22	HG	71.1	féminin	6Y	non	1	4802	meaningless	PT	APTF1.wav	72	36	0	18	meaningless	F
22	HG	71.1	féminin	6Y	non	1	10381	meaningless	NGF	BNGF9.wav	72	36	0	18	meaningless	F
22	HG	71.1	féminin	6Y	non	1	13687	meaningless	NGF	BNGF10.wav	72	36	0	18	meaningless	F
22	HG	71.1	féminin	6Y	non	1	6468	meaningless	PA	BPAF8.wav	72	36	0	18	meaningless	F
22	HG	71.1	féminin	6Y	non	0		meaningless	NGF	ANGF3.wav	72	36	0	18	meaningless	F
22	HG	71.1	féminin	6Y	non	1	11671	meaningless	NGF	BNGF6.wav	72	36	0	18	meaningless	F
22	HG	71.1	féminin	6Y	non	1	15305	meaningless	NGF	ANGF7.wav	72	36	0	18	meaningless	F
22	HG	71.1	féminin	6Y	non	0		meaningless	PA	BPAF2.wav	72	36	0	18	meaningless	F
22	HG	71.1	féminin	6Y	non	1	11845	meaningless	PA	BPAF9.wav	72	36	0	18	meaningless	F
22	HG	71.1	féminin	6Y	non	0		meaningless	NGF	ANGF7.wav	72	36	0	18	meaningless	F
22	HG	71.1	féminin	6Y	non	0		meaningless	NGF	BNGF5.wav	72	36	0	18	meaningless	F
22	HG	71.1	féminin	6Y	non	0		meaningless	PA	BPAF8.wav	72	36	0	18	meaningless	F
22	HG	71.1	féminin	6Y	non	0		meaningless	NGF	ANGF16.wav	72	36	0	18	meaningless	F
22	HG	71.1	féminin	6Y	non	0		meaningless	PA	APAF8.wav	72	36	0	18	meaningless	F
22	HG	71.1	féminin	6Y	non	1	6107	meaningless	PA	BPAF4.wav	72	36	0	18	meaningless	F
22	HG	71.1	féminin	6Y	non	0		meaningless	PA	BPAF9.wav	72	36	0	18	meaningless	F
22	HG	71.1	féminin	6Y	non	0		meaningless	NGF	ANGF4.wav	72	36	0	18	meaningless	F
22	HG	71.1	féminin	6Y	non	0		meaningless	NGF	ANGF17.wav	72	36	0	18	meaningless	F
22	HG	71.1	féminin	6Y	non	1	6209	meaningless	PT	BPTF1.wav	72	36	0	18	meaningless	F
22	HG	71.1	féminin	6Y	non	0		meaningless	PA	APAF1.wav	72	36	0	18	meaningless	F
22	HG	71.1	féminin	6Y	non	0		meaningless	NGF	BNGF4.wav	72	36	0	18	meaningless	F
22	HG	71.1	féminin	6Y	non	0		meaningless	PA	BPAF1.wav	72	36	0	18	meaningless	F
22	HG	71.1	féminin	6Y	non	1	5864	meaningless	PT	APTF7.wav	72	36	0	18	meaningless	F
22	HG	71.1	féminin	6Y	non	1	5352	meaningless	PT	APTF3.wav	72	36	0	18	meaningless	F
22	HG	71.1	féminin	6Y	non	1	12870	meaningless	NGF	ANGF15.wav	72	36	0	18	meaningless	F
22	HG	71.1	féminin	6Y	non	1	16777	meaningless	NGF	ANGF2.wav	72	36	0	18	meaningless	F
22	HG	71.1	féminin	6Y	non	0		meaningless	NGF	BNGF16.wav	72	36	0	18	meaningless	F
22	HG	71.1	féminin	6Y	non	1	8136	meaningless	PT	APTF5.wav	72	36	0	18	meaningless	F
22	HG	71.1	féminin	6Y	non	1	13005	meaningless	NGF	ANGF17.wav	72	36	0	18	meaningless	F
22	HG	71.1	féminin	6Y	non	0		meaningless	PA	APAF9.wav	72	36	0	18	meaningless	F
22	HG	71.1	féminin	6Y	non	1	14504	meaningless	NGF	BNGF18.wav	72	36	0	18	meaningless	F
22	HG	71.1	féminin	6Y	non	1	6290	meaningless	PT	BPTF8.wav	72	36	0	18	meaningless	F
22	HG	71.1	féminin	6Y	non	0		meaningless	PA	BPAF5.wav	72	36	0	18	meaningless	F
22	HG	71.1	féminin	6Y	non	0		meaningless	PT	APTF6.wav	72	36	0	18	meaningless	F
22	HG	71.1	féminin	6Y	non	0		meaningless	PA	APAF2.wav	72	36	0	18	meaningless	F
22	HG	71.1	féminin	6Y	non	1	6911	meaningless	PA	APAF8.wav	72	36	0	18	meaningless	F
22	HG	71.1	féminin	6Y	non	1	6677	meaningless	PT	BPTF5.wav	72	36	0	18	meaningless	F
22	HG	71.1	féminin	6Y	non	1	10325	meaningless	PA	APAF6.wav	72	36	0	18	meaningless	F
22	HG	71.1	féminin	6Y	non	1	9144	meaningless	PT	BPTF7.wav	72	36	0	18	meaningless	F
22	HG	71.1	féminin	6Y	non	0		meaningless	NGF	BNGF15.wav	72	36	0	18	meaningless	F
22	HG	71.1	féminin	6Y	non	1	10303	meaningless	NGF	BNGF5.wav	72	36	0	18	meaningless	F
22	HG	71.1	féminin	6Y	non	1	12186	meaningless	NGF	ANGF10.wav	72	36	0	18	meaningless	F
22	HG	71.1	féminin	6Y	non	0		meaningless	NGF	BNGF3.wav	72	36	0	18	meaningless	F
22	HG	71.1	féminin	6Y	non	1	9264	meaningless	PA	BPAF2.wav	72	36	0	18	meaningless	F
22	HG	71.1	féminin	6Y	non	0		meaningless	NGF	BNGF8.wav	72	36	0	18	meaningless	F
22	HG	71.1	féminin	6Y	non	0		meaningless	NGF	ANGF14.wav	72	36	0	18	meaningless	F
22	HG	71.1	féminin	6Y	non	1	6920	meaningless	PA	BPAF6.wav	72	36	0	18	meaningless	F
22	HG	71.1	féminin	6Y	non	0		meaningless	NGF	ANGF10.wav	72	36	0	18	meaningless	F
22	HG	71.1	féminin	6Y	non	0		meaningless	NGF	BNGF11.wav	72	36	0	18	meaningless	F
22	HG	71.1	féminin	6Y	non	0		meaningless	NGF	BNGF2.wav	72	36	0	18	meaningless	F
22	HG	71.1	féminin	6Y	non	1	13392	meaningless	NGF	BNGF17.wav	72	36	0	18	meaningless	F
22	HG	71.1	féminin	6Y	non	1	11313	meaningless	PT	APTF8.wav	72	36	0	18	meaningless	F
22	HG	71.1	féminin	6Y	non	1	11829	meaningless	PA	BPAF1.wav	72	36	0	18	meaningless	F
22	HG	71.1	féminin	6Y	non	1	10950	meaningless	NGF	BNGF8.wav	72	36	0	18	meaningless	F
22	HG	71.1	féminin	6Y	non	1	9114	meaningless	NGF	ANGF6.wav	72	36	0	18	meaningless	F
22	HG	71.1	féminin	6Y	non	1	8888	meaningless	NGF	BNGF12.wav	72	36	0	18	meaningless	F
22	HG	71.1	féminin	6Y	non	1	6142	meaningless	PA	APAF7.wav	72	36	0	18	meaningless	F
22	HG	71.1	féminin	6Y	non	0		meaningless	NGF	BNGF18.wav	72	36	0	18	meaningless	F
22	HG	71.1	féminin	6Y	non	0		meaningless	PA	BPAF6.wav	72	36	0	18	meaningless	F
22	HG	71.1	féminin	6Y	non	1	6190	meaningless	PT	BPTF3.wav	72	36	0	18	meaningless	F
22	HG	71.1	féminin	6Y	non	0		meaningless	PT	APTF9.wav	72	36	0	18	meaningless	F
22	HG	71.1	féminin	6Y	non	1	10518	meaningless	NGF	BNGF11.wav	72	36	0	18	meaningless	F
22	HG	71.1	féminin	6Y	non	1	12937	meaningless	NGF	ANGF14.wav	72	36	0	18	meaningless	F
22	HG	71.1	féminin	6Y	non	1	10487	meaningless	NGF	BNGF7.wav	72	36	0	18	meaningless	F
22	HG	71.1	féminin	6Y	non	1	9933	meaningless	PA	APAF4.wav	72	36	0	18	meaningless	F
22	HG	71.1	féminin	6Y	non	1	13534	meaningless	NGF	BNGF15.wav	72	36	0	18	meaningless	F
22	HG	71.1	féminin	6Y	non	1	13550	meaningless	NGF	BNGF3.wav	72	36	0	18	meaningless	F
22	HG	71.1	féminin	6Y	non	1	8044	meaningless	PA	APAF2.wav	72	36	0	18	meaningless	F
22	HG	71.1	féminin	6Y	non	1	7640	meaningless	PT	BPTF6.wav	72	36	0	18	meaningless	F
22	HG	71.1	féminin	6Y	non	1	5695	meaningless	PA	APAF9.wav	72	36	0	18	meaningless	F
22	HG	71.1	féminin	6Y	non	0		meaningless	NGF	ANGF8.wav	72	36	0	18	meaningless	F
22	HG	71.1	féminin	6Y	non	0		meaningless	NGF	BNGF7.wav	72	36	0	18	meaningless	F
22	HG	71.1	féminin	6Y	non	0		meaningless	NGF	ANGF18.wav	72	36	0	18	meaningless	F
24	HG	94.8226	féminin	8Y	non	1	10322	meaningless	NGF	ANGF12.wav	72	36	0	18	meaningless	F
24	HG	94.8226	féminin	8Y	non	0		meaningless	PT	APTF6.wav	72	36	0	18	meaningless	F
24	HG	94.8226	féminin	8Y	non	1	10833	meaningless	NGF	ANGF1.wav	72	36	0	18	meaningless	F
24	HG	94.8226	féminin	8Y	non	1	12168	meaningless	NGF	BNGF13.wav	72	36	0	18	meaningless	F
24	HG	94.8226	féminin	8Y	non	0		meaningless	PA	APAF8.wav	72	36	0	18	meaningless	F
24	HG	94.8226	féminin	8Y	non	0		meaningless	PA	APAF7.wav	72	36	0	18	meaningless	F
24	HG	94.8226	féminin	8Y	non	0		meaningless	NGF	BNGF6.wav	72	36	0	18	meaningless	F
24	HG	94.8226	féminin	8Y	non	1	11851	meaningless	NGF	BNGF8.wav	72	36	0	18	meaningless	F
24	HG	94.8226	féminin	8Y	non	0		meaningless	NGF	BNGF15.wav	72	36	0	18	meaningless	F
24	HG	94.8226	féminin	8Y	non	0		meaningless	NGF	ANGF13.wav	72	36	0	18	meaningless	F
24	HG	94.8226	féminin	8Y	non	0		meaningless	NGF	ANGF11.wav	72	36	0	18	meaningless	F
24	HG	94.8226	féminin	8Y	non	1	6515	meaningless	PT	APTF8.wav	72	36	0	18	meaningless	F
24	HG	94.8226	féminin	8Y	non	0		meaningless	PA	APAF4.wav	72	36	0	18	meaningless	F
24	HG	94.8226	féminin	8Y	non	0		meaningless	NGF	ANGF5.wav	72	36	0	18	meaningless	F
24	HG	94.8226	féminin	8Y	non	1	5365	meaningless	PA	APAF8.wav	72	36	0	18	meaningless	F
24	HG	94.8226	féminin	8Y	non	0		meaningless	NGF	ANGF3.wav	72	36	0	18	meaningless	F
24	HG	94.8226	féminin	8Y	non	1	6445	meaningless	PA	BPAF6.wav	72	36	0	18	meaningless	F
24	HG	94.8226	féminin	8Y	non	0		meaningless	NGF	BNGF10.wav	72	36	0	18	meaningless	F
24	HG	94.8226	féminin	8Y	non	1	19180	meaningless	NGF	BNGF10.wav	72	36	0	18	meaningless	F
24	HG	94.8226	féminin	8Y	non	0		meaningless	NGF	ANGF2.wav	72	36	0	18	meaningless	F
24	HG	94.8226	féminin	8Y	non	0		meaningless	NGF	BNGF18.wav	72	36	0	18	meaningless	F
24	HG	94.8226	féminin	8Y	non	1	11005	meaningless	NGF	BNGF2.wav	72	36	0	18	meaningless	F
24	HG	94.8226	féminin	8Y	non	1	11090	meaningless	NGF	BNGF5.wav	72	36	0	18	meaningless	F
24	HG	94.8226	féminin	8Y	non	1	11771	meaningless	NGF	ANGF9.wav	72	36	0	18	meaningless	F
24	HG	94.8226	féminin	8Y	non	0		meaningless	PT	BPTF4.wav	72	36	0	18	meaningless	F
24	HG	94.8226	féminin	8Y	non	1	10765	meaningless	NGF	ANGF14.wav	72	36	0	18	meaningless	F
24	HG	94.8226	féminin	8Y	non	1	10576	meaningless	NGF	BNGF18.wav	72	36	0	18	meaningless	F
24	HG	94.8226	féminin	8Y	non	0		meaningless	NGF	BNGF11.wav	72	36	0	18	meaningless	F
24	HG	94.8226	féminin	8Y	non	0		meaningless	NGF	ANGF1.wav	72	36	0	18	meaningless	F
24	HG	94.8226	féminin	8Y	non	0		meaningless	PA	APAF6.wav	72	36	0	18	meaningless	F
24	HG	94.8226	féminin	8Y	non	1	7337	meaningless	PA	BPAF4.wav	72	36	0	18	meaningless	F
24	HG	94.8226	féminin	8Y	non	1	11189	meaningless	NGF	ANGF7.wav	72	36	0	18	meaningless	F
24	HG	94.8226	féminin	8Y	non	1	10384	meaningless	NGF	BNGF11.wav	72	36	0	18	meaningless	F
24	HG	94.8226	féminin	8Y	non	1	12573	meaningless	NGF	ANGF11.wav	72	36	0	18	meaningless	F
24	HG	94.8226	féminin	8Y	non	0		meaningless	PT	BPTF8.wav	72	36	0	18	meaningless	F
24	HG	94.8226	féminin	8Y	non	0		meaningless	NGF	BNGF7.wav	72	36	0	18	meaningless	F
24	HG	94.8226	féminin	8Y	non	1	6215	meaningless	PA	APAF9.wav	72	36	0	18	meaningless	F
24	HG	94.8226	féminin	8Y	non	1	9366	meaningless	NGF	ANGF2.wav	72	36	0	18	meaningless	F
24	HG	94.8226	féminin	8Y	non	0		meaningless	PT	BPTF7.wav	72	36	0	18	meaningless	F
24	HG	94.8226	féminin	8Y	non	0		meaningless	PA	BPAF7.wav	72	36	0	18	meaningless	F
24	HG	94.8226	féminin	8Y	non	1	16882	meaningless	NGF	ANGF4.wav	72	36	0	18	meaningless	F
24	HG	94.8226	féminin	8Y	non	1	10943	meaningless	NGF	ANGF17.wav	72	36	0	18	meaningless	F
24	HG	94.8226	féminin	8Y	non	1	8555	meaningless	PT	APTF7.wav	72	36	0	18	meaningless	F
24	HG	94.8226	féminin	8Y	non	0		meaningless	NGF	ANGF17.wav	72	36	0	18	meaningless	F
24	HG	94.8226	féminin	8Y	non	1	11805	meaningless	NGF	BNGF3.wav	72	36	0	18	meaningless	F
24	HG	94.8226	féminin	8Y	non	0		meaningless	NGF	ANGF9.wav	72	36	0	18	meaningless	F
24	HG	94.8226	féminin	8Y	non	1	10026	meaningless	NGF	ANGF8.wav	72	36	0	18	meaningless	F
24	HG	94.8226	féminin	8Y	non	1	17432	meaningless	PA	BPAF5.wav	72	36	0	18	meaningless	F
24	HG	94.8226	féminin	8Y	non	0		meaningless	NGF	ANGF15.wav	72	36	0	18	meaningless	F
24	HG	94.8226	féminin	8Y	non	0		meaningless	PA	APAF1.wav	72	36	0	18	meaningless	F
24	HG	94.8226	féminin	8Y	non	0		meaningless	PA	APAF5.wav	72	36	0	18	meaningless	F
24	HG	94.8226	féminin	8Y	non	0		meaningless	PA	APAF9.wav	72	36	0	18	meaningless	F
24	HG	94.8226	féminin	8Y	non	0		meaningless	NGF	ANGF10.wav	72	36	0	18	meaningless	F
24	HG	94.8226	féminin	8Y	non	1	11615	meaningless	NGF	ANGF18.wav	72	36	0	18	meaningless	F
24	HG	94.8226	féminin	8Y	non	0		meaningless	NGF	ANGF16.wav	72	36	0	18	meaningless	F
24	HG	94.8226	féminin	8Y	non	1	7208	meaningless	PA	APAF5.wav	72	36	0	18	meaningless	F
24	HG	94.8226	féminin	8Y	non	1	14895	meaningless	NGF	ANGF5.wav	72	36	0	18	meaningless	F
24	HG	94.8226	féminin	8Y	non	1	11478	meaningless	NGF	BNGF1.wav	72	36	0	18	meaningless	F
24	HG	94.8226	féminin	8Y	non	0		meaningless	PA	BPAF3.wav	72	36	0	18	meaningless	F
24	HG	94.8226	féminin	8Y	non	1	7307	meaningless	PT	BPTF9.wav	72	36	0	18	meaningless	F
24	HG	94.8226	féminin	8Y	non	0		meaningless	NGF	ANGF14.wav	72	36	0	18	meaningless	F
24	HG	94.8226	féminin	8Y	non	1	11829	meaningless	NGF	BNGF16.wav	72	36	0	18	meaningless	F
24	HG	94.8226	féminin	8Y	non	1	7367	meaningless	PA	BPAF3.wav	72	36	0	18	meaningless	F
24	HG	94.8226	féminin	8Y	non	0		meaningless	PA	BPAF1.wav	72	36	0	18	meaningless	F
24	HG	94.8226	féminin	8Y	non	0		meaningless	NGF	ANGF18.wav	72	36	0	18	meaningless	F
24	HG	94.8226	féminin	8Y	non	0		meaningless	NGF	BNGF14.wav	72	36	0	18	meaningless	F
24	HG	94.8226	féminin	8Y	non	0		meaningless	NGF	BNGF4.wav	72	36	0	18	meaningless	F
24	HG	94.8226	féminin	8Y	non	1	7346	meaningless	PA	BPAF2.wav	72	36	0	18	meaningless	F
24	HG	94.8226	féminin	8Y	non	1	10183	meaningless	NGF	ANGF6.wav	72	36	0	18	meaningless	F
24	HG	94.8226	féminin	8Y	non	1	8273	meaningless	PT	BPTF1.wav	72	36	0	18	meaningless	F
24	HG	94.8226	féminin	8Y	non	1	12185	meaningless	NGF	ANGF10.wav	72	36	0	18	meaningless	F
24	HG	94.8226	féminin	8Y	non	0		meaningless	NGF	ANGF7.wav	72	36	0	18	meaningless	F
24	HG	94.8226	féminin	8Y	non	0		meaningless	PA	BPAF5.wav	72	36	0	18	meaningless	F
24	HG	94.8226	féminin	8Y	non	0		meaningless	PT	BPTF5.wav	72	36	0	18	meaningless	F
24	HG	94.8226	féminin	8Y	non	1	6982	meaningless	PA	APAF4.wav	72	36	0	18	meaningless	F
24	HG	94.8226	féminin	8Y	non	1	6974	meaningless	PA	APAF7.wav	72	36	0	18	meaningless	F
24	HG	94.8226	féminin	8Y	non	0		meaningless	NGF	BNGF13.wav	72	36	0	18	meaningless	F
24	HG	94.8226	féminin	8Y	non	1	9031	meaningless	NGF	BNGF12.wav	72	36	0	18	meaningless	F
24	HG	94.8226	féminin	8Y	non	0		meaningless	PA	BPAF8.wav	72	36	0	18	meaningless	F
24	HG	94.8226	féminin	8Y	non	0		meaningless	NGF	ANGF6.wav	72	36	0	18	meaningless	F
24	HG	94.8226	féminin	8Y	non	1	12430	meaningless	NGF	BNGF14.wav	72	36	0	18	meaningless	F
24	HG	94.8226	féminin	8Y	non	1	11813	meaningless	NGF	ANGF13.wav	72	36	0	18	meaningless	F
24	HG	94.8226	féminin	8Y	non	0		meaningless	PA	APAF3.wav	72	36	0	18	meaningless	F
24	HG	94.8226	féminin	8Y	non	0		meaningless	NGF	BNGF3.wav	72	36	0	18	meaningless	F
24	HG	94.8226	féminin	8Y	non	0		meaningless	PA	APAF2.wav	72	36	0	18	meaningless	F
24	HG	94.8226	féminin	8Y	non	0		meaningless	NGF	ANGF8.wav	72	36	0	18	meaningless	F
24	HG	94.8226	féminin	8Y	non	1	9502	meaningless	PA	APAF2.wav	72	36	0	18	meaningless	F
24	HG	94.8226	féminin	8Y	non	0		meaningless	PT	APTF1.wav	72	36	0	18	meaningless	F
24	HG	94.8226	féminin	8Y	non	1	12879	meaningless	NGF	BNGF17.wav	72	36	0	18	meaningless	F
24	HG	94.8226	féminin	8Y	non	0		meaningless	NGF	ANGF4.wav	72	36	0	18	meaningless	F
24	HG	94.8226	féminin	8Y	non	1	10039	meaningless	PT	APTF9.wav	72	36	0	18	meaningless	F
24	HG	94.8226	féminin	8Y	non	1	5559	meaningless	PA	APAF1.wav	72	36	0	18	meaningless	F
24	HG	94.8226	féminin	8Y	non	1	11818	meaningless	NGF	BNGF4.wav	72	36	0	18	meaningless	F
24	HG	94.8226	féminin	8Y	non	1	5499	meaningless	PT	BPTF2.wav	72	36	0	18	meaningless	F
24	HG	94.8226	féminin	8Y	non	0		meaningless	PT	APTF2.wav	72	36	0	18	meaningless	F
24	HG	94.8226	féminin	8Y	non	1	10179	meaningless	NGF	BNGF15.wav	72	36	0	18	meaningless	F
24	HG	94.8226	féminin	8Y	non	0		meaningless	NGF	BNGF5.wav	72	36	0	18	meaningless	F
24	HG	94.8226	féminin	8Y	non	0		meaningless	NGF	BNGF16.wav	72	36	0	18	meaningless	F
24	HG	94.8226	féminin	8Y	non	0		meaningless	PT	APTF4.wav	72	36	0	18	meaningless	F
24	HG	94.8226	féminin	8Y	non	1	12288	meaningless	NGF	BNGF7.wav	72	36	0	18	meaningless	F
24	HG	94.8226	féminin	8Y	non	0		meaningless	PT	BPTF6.wav	72	36	0	18	meaningless	F
24	HG	94.8226	féminin	8Y	non	0		meaningless	PT	APTF5.wav	72	36	0	18	meaningless	F
24	HG	94.8226	féminin	8Y	non	1	9504	meaningless	NGF	BNGF6.wav	72	36	0	18	meaningless	F
24	HG	94.8226	féminin	8Y	non	0		meaningless	PA	BPAF4.wav	72	36	0	18	meaningless	F
24	HG	94.8226	féminin	8Y	non	1	8774	meaningless	PA	BPAF9.wav	72	36	0	18	meaningless	F
24	HG	94.8226	féminin	8Y	non	0		meaningless	PA	BPAF6.wav	72	36	0	18	meaningless	F
24	HG	94.8226	féminin	8Y	non	1	8194	meaningless	PA	BPAF7.wav	72	36	0	18	meaningless	F
24	HG	94.8226	féminin	8Y	non	0		meaningless	PT	APTF3.wav	72	36	0	18	meaningless	F
24	HG	94.8226	féminin	8Y	non	1	7686	meaningless	PA	BPAF8.wav	72	36	0	18	meaningless	F
24	HG	94.8226	féminin	8Y	non	0		meaningless	NGF	BNGF2.wav	72	36	0	18	meaningless	F
24	HG	94.8226	féminin	8Y	non	1	5862	meaningless	PA	APAF3.wav	72	36	0	18	meaningless	F
24	HG	94.8226	féminin	8Y	non	0		meaningless	NGF	BNGF17.wav	72	36	0	18	meaningless	F
24	HG	94.8226	féminin	8Y	non	0		meaningless	NGF	BNGF8.wav	72	36	0	18	meaningless	F
24	HG	94.8226	féminin	8Y	non	0		meaningless	NGF	BNGF9.wav	72	36	0	18	meaningless	F
24	HG	94.8226	féminin	8Y	non	0		meaningless	PA	BPAF2.wav	72	36	0	18	meaningless	F
24	HG	94.8226	féminin	8Y	non	0		meaningless	NGF	BNGF1.wav	72	36	0	18	meaningless	F
24	HG	94.8226	féminin	8Y	non	1	11609	meaningless	NGF	BNGF9.wav	72	36	0	18	meaningless	F
24	HG	94.8226	féminin	8Y	non	0		meaningless	NGF	ANGF12.wav	72	36	0	18	meaningless	F
24	HG	94.8226	féminin	8Y	non	0		meaningless	NGF	BNGF12.wav	72	36	0	18	meaningless	F
24	HG	94.8226	féminin	8Y	non	1	9696	meaningless	NGF	ANGF16.wav	72	36	0	18	meaningless	F
24	HG	94.8226	féminin	8Y	non	0		meaningless	PT	BPTF3.wav	72	36	0	18	meaningless	F
24	HG	94.8226	féminin	8Y	non	1	8428	meaningless	PA	APAF6.wav	72	36	0	18	meaningless	F
24	HG	94.8226	féminin	8Y	non	1	12409	meaningless	NGF	ANGF15.wav	72	36	0	18	meaningless	F
24	HG	94.8226	féminin	8Y	non	1	9294	meaningless	NGF	ANGF3.wav	72	36	0	18	meaningless	F
24	HG	94.8226	féminin	8Y	non	0		meaningless	PA	BPAF9.wav	72	36	0	18	meaningless	F
24	HG	94.8226	féminin	8Y	non	1	5032	meaningless	PA	BPAF1.wav	72	36	0	18	meaningless	F
26	HG	94.0667	masculin	8Y	non	1	7192	meaningless	PA	BPAF5.wav	72	36	0	18	meaningless	M
26	HG	94.0667	masculin	8Y	non	1	5151	meaningless	PA	APAF3.wav	72	36	0	18	meaningless	M
26	HG	94.0667	masculin	8Y	non	0		meaningless	NGF	BNGF1.wav	72	36	0	18	meaningless	M
26	HG	94.0667	masculin	8Y	non	1	10436	meaningless	NGF	ANGF5.wav	72	36	0	18	meaningless	M
26	HG	94.0667	masculin	8Y	non	1	11635	meaningless	NGF	BNGF1.wav	72	36	0	18	meaningless	M
26	HG	94.0667	masculin	8Y	non	1	10598	meaningless	NGF	BNGF9.wav	72	36	0	18	meaningless	M
26	HG	94.0667	masculin	8Y	non	1	11134	meaningless	NGF	ANGF10.wav	72	36	0	18	meaningless	M
26	HG	94.0667	masculin	8Y	non	0		meaningless	NGF	BNGF9.wav	72	36	0	18	meaningless	M
26	HG	94.0667	masculin	8Y	non	1	6342	meaningless	PT	APTF3.wav	72	36	0	18	meaningless	M
26	HG	94.0667	masculin	8Y	non	0		meaningless	NGF	ANGF18.wav	72	36	0	18	meaningless	M
26	HG	94.0667	masculin	8Y	non	0		meaningless	NGF	ANGF12.wav	72	36	0	18	meaningless	M
26	HG	94.0667	masculin	8Y	non	0		meaningless	NGF	ANGF9.wav	72	36	0	18	meaningless	M
26	HG	94.0667	masculin	8Y	non	1	9790	meaningless	NGF	BNGF15.wav	72	36	0	18	meaningless	M
26	HG	94.0667	masculin	8Y	non	0		meaningless	PA	BPAF5.wav	72	36	0	18	meaningless	M
26	HG	94.0667	masculin	8Y	non	0		meaningless	PA	APAF7.wav	72	36	0	18	meaningless	M
26	HG	94.0667	masculin	8Y	non	1	6985	meaningless	PT	APTF6.wav	72	36	0	18	meaningless	M
26	HG	94.0667	masculin	8Y	non	1	11640	meaningless	NGF	BNGF14.wav	72	36	0	18	meaningless	M
26	HG	94.0667	masculin	8Y	non	1	7481	meaningless	PA	APAF4.wav	72	36	0	18	meaningless	M
26	HG	94.0667	masculin	8Y	non	1	5416	meaningless	PA	BPAF7.wav	72	36	0	18	meaningless	M
26	HG	94.0667	masculin	8Y	non	1	12245	meaningless	NGF	BNGF16.wav	72	36	0	18	meaningless	M
26	HG	94.0667	masculin	8Y	non	0		meaningless	PA	BPAF2.wav	72	36	0	18	meaningless	M
26	HG	94.0667	masculin	8Y	non	0		meaningless	PA	APAF6.wav	72	36	0	18	meaningless	M
26	HG	94.0667	masculin	8Y	non	1	11721	meaningless	NGF	BNGF10.wav	72	36	0	18	meaningless	M
26	HG	94.0667	masculin	8Y	non	0		meaningless	PA	APAF9.wav	72	36	0	18	meaningless	M
26	HG	94.0667	masculin	8Y	non	1	5926	meaningless	PA	BPAF8.wav	72	36	0	18	meaningless	M
26	HG	94.0667	masculin	8Y	non	0		meaningless	NGF	ANGF1.wav	72	36	0	18	meaningless	M
26	HG	94.0667	masculin	8Y	non	0		meaningless	NGF	BNGF15.wav	72	36	0	18	meaningless	M
26	HG	94.0667	masculin	8Y	non	1	10915	meaningless	NGF	BNGF2.wav	72	36	0	18	meaningless	M
26	HG	94.0667	masculin	8Y	non	1	8991	meaningless	NGF	BNGF7.wav	72	36	0	18	meaningless	M
26	HG	94.0667	masculin	8Y	non	0		meaningless	PA	BPAF9.wav	72	36	0	18	meaningless	M
26	HG	94.0667	masculin	8Y	non	1	11856	meaningless	NGF	ANGF7.wav	72	36	0	18	meaningless	M
26	HG	94.0667	masculin	8Y	non	0		meaningless	NGF	BNGF3.wav	72	36	0	18	meaningless	M
26	HG	94.0667	masculin	8Y	non	0		meaningless	NGF	BNGF14.wav	72	36	0	18	meaningless	M
26	HG	94.0667	masculin	8Y	non	1	13453	meaningless	NGF	ANGF18.wav	72	36	0	18	meaningless	M
26	HG	94.0667	masculin	8Y	non	1	11298	meaningless	NGF	BNGF5.wav	72	36	0	18	meaningless	M
26	HG	94.0667	masculin	8Y	non	1	6531	meaningless	PT	APTF5.wav	72	36	0	18	meaningless	M
26	HG	94.0667	masculin	8Y	non	1	6565	meaningless	PT	APTF9.wav	72	36	0	18	meaningless	M
26	HG	94.0667	masculin	8Y	non	1	12522	meaningless	NGF	ANGF9.wav	72	36	0	18	meaningless	M
26	HG	94.0667	masculin	8Y	non	1	9532	meaningless	NGF	BNGF8.wav	72	36	0	18	meaningless	M
26	HG	94.0667	masculin	8Y	non	1	5758	meaningless	PT	BPTF7.wav	72	36	0	18	meaningless	M
26	HG	94.0667	masculin	8Y	non	1	5718	meaningless	PA	BPAF9.wav	72	36	0	18	meaningless	M
26	HG	94.0667	masculin	8Y	non	0		meaningless	NGF	ANGF17.wav	72	36	0	18	meaningless	M
26	HG	94.0667	masculin	8Y	non	1	5097	meaningless	PT	APTF4.wav	72	36	0	18	meaningless	M
26	HG	94.0667	masculin	8Y	non	0		meaningless	NGF	BNGF6.wav	72	36	0	18	meaningless	M
26	HG	94.0667	masculin	8Y	non	1	9708	meaningless	NGF	BNGF4.wav	72	36	0	18	meaningless	M
26	HG	94.0667	masculin	8Y	non	0		meaningless	NGF	BNGF4.wav	72	36	0	18	meaningless	M
26	HG	94.0667	masculin	8Y	non	0		meaningless	NGF	ANGF13.wav	72	36	0	18	meaningless	M
26	HG	94.0667	masculin	8Y	non	1	4821	meaningless	PT	BPTF9.wav	72	36	0	18	meaningless	M
26	HG	94.0667	masculin	8Y	non	0		meaningless	PA	APAF1.wav	72	36	0	18	meaningless	M
26	HG	94.0667	masculin	8Y	non	1	5130	meaningless	PA	BPAF4.wav	72	36	0	18	meaningless	M
26	HG	94.0667	masculin	8Y	non	0		meaningless	NGF	ANGF11.wav	72	36	0	18	meaningless	M
26	HG	94.0667	masculin	8Y	non	0		meaningless	PA	BPAF1.wav	72	36	0	18	meaningless	M
26	HG	94.0667	masculin	8Y	non	1	7128	meaningless	PA	BPAF2.wav	72	36	0	18	meaningless	M
26	HG	94.0667	masculin	8Y	non	1	11171	meaningless	NGF	BNGF12.wav	72	36	0	18	meaningless	M
26	HG	94.0667	masculin	8Y	non	1	10464	meaningless	NGF	ANGF1.wav	72	36	0	18	meaningless	M
26	HG	94.0667	masculin	8Y	non	0		meaningless	NGF	BNGF8.wav	72	36	0	18	meaningless	M
26	HG	94.0667	masculin	8Y	non	1	5798	meaningless	PT	APTF8.wav	72	36	0	18	meaningless	M
26	HG	94.0667	masculin	8Y	non	0		meaningless	PA	BPAF6.wav	72	36	0	18	meaningless	M
26	HG	94.0667	masculin	8Y	non	1	14383	meaningless	NGF	BNGF17.wav	72	36	0	18	meaningless	M
26	HG	94.0667	masculin	8Y	non	0		meaningless	NGF	ANGF7.wav	72	36	0	18	meaningless	M
26	HG	94.0667	masculin	8Y	non	0		meaningless	NGF	ANGF16.wav	72	36	0	18	meaningless	M
26	HG	94.0667	masculin	8Y	non	0		meaningless	PA	APAF8.wav	72	36	0	18	meaningless	M
26	HG	94.0667	masculin	8Y	non	0		meaningless	NGF	ANGF5.wav	72	36	0	18	meaningless	M
26	HG	94.0667	masculin	8Y	non	1	11531	meaningless	NGF	BNGF3.wav	72	36	0	18	meaningless	M
26	HG	94.0667	masculin	8Y	non	0		meaningless	NGF	BNGF16.wav	72	36	0	18	meaningless	M
26	HG	94.0667	masculin	8Y	non	1	11520	meaningless	NGF	ANGF4.wav	72	36	0	18	meaningless	M
26	HG	94.0667	masculin	8Y	non	1	12606	meaningless	NGF	ANGF15.wav	72	36	0	18	meaningless	M
26	HG	94.0667	masculin	8Y	non	1	4615	meaningless	PA	BPAF3.wav	72	36	0	18	meaningless	M
26	HG	94.0667	masculin	8Y	non	1	9863	meaningless	NGF	BNGF11.wav	72	36	0	18	meaningless	M
26	HG	94.0667	masculin	8Y	non	1	5684	meaningless	PT	BPTF2.wav	72	36	0	18	meaningless	M
26	HG	94.0667	masculin	8Y	non	1	5688	meaningless	PA	APAF1.wav	72	36	0	18	meaningless	M
26	HG	94.0667	masculin	8Y	non	0		meaningless	NGF	BNGF18.wav	72	36	0	18	meaningless	M
26	HG	94.0667	masculin	8Y	non	0		meaningless	NGF	BNGF17.wav	72	36	0	18	meaningless	M
26	HG	94.0667	masculin	8Y	non	0		meaningless	NGF	ANGF2.wav	72	36	0	18	meaningless	M
26	HG	94.0667	masculin	8Y	non	0		meaningless	NGF	ANGF3.wav	72	36	0	18	meaningless	M
26	HG	94.0667	masculin	8Y	non	1	5476	meaningless	PT	BPTF6.wav	72	36	0	18	meaningless	M
26	HG	94.0667	masculin	8Y	non	1	9505	meaningless	PT	BPTF4.wav	72	36	0	18	meaningless	M
26	HG	94.0667	masculin	8Y	non	0		meaningless	PA	BPAF3.wav	72	36	0	18	meaningless	M
26	HG	94.0667	masculin	8Y	non	1	6599	meaningless	PA	APAF8.wav	72	36	0	18	meaningless	M
26	HG	94.0667	masculin	8Y	non	1	9864	meaningless	NGF	BNGF13.wav	72	36	0	18	meaningless	M
26	HG	94.0667	masculin	8Y	non	1	6267	meaningless	PT	APTF1.wav	72	36	0	18	meaningless	M
26	HG	94.0667	masculin	8Y	non	1	5943	meaningless	PA	APAF6.wav	72	36	0	18	meaningless	M
26	HG	94.0667	masculin	8Y	non	0		meaningless	NGF	BNGF5.wav	72	36	0	18	meaningless	M
26	HG	94.0667	masculin	8Y	non	0		meaningless	PA	APAF4.wav	72	36	0	18	meaningless	M
26	HG	94.0667	masculin	8Y	non	1	10560	meaningless	NGF	ANGF11.wav	72	36	0	18	meaningless	M
26	HG	94.0667	masculin	8Y	non	0		meaningless	NGF	ANGF10.wav	72	36	0	18	meaningless	M
26	HG	94.0667	masculin	8Y	non	0		meaningless	NGF	ANGF4.wav	72	36	0	18	meaningless	M
26	HG	94.0667	masculin	8Y	non	1	5565	meaningless	PT	BPTF5.wav	72	36	0	18	meaningless	M
26	HG	94.0667	masculin	8Y	non	0		meaningless	NGF	BNGF13.wav	72	36	0	18	meaningless	M
26	HG	94.0667	masculin	8Y	non	1	5420	meaningless	PA	APAF7.wav	72	36	0	18	meaningless	M
26	HG	94.0667	masculin	8Y	non	1	6476	meaningless	PA	APAF2.wav	72	36	0	18	meaningless	M
26	HG	94.0667	masculin	8Y	non	1	9758	meaningless	NGF	ANGF8.wav	72	36	0	18	meaningless	M
26	HG	94.0667	masculin	8Y	non	0		meaningless	NGF	BNGF10.wav	72	36	0	18	meaningless	M
26	HG	94.0667	masculin	8Y	non	0		meaningless	PA	APAF5.wav	72	36	0	18	meaningless	M
26	HG	94.0667	masculin	8Y	non	0		meaningless	NGF	ANGF8.wav	72	36	0	18	meaningless	M
26	HG	94.0667	masculin	8Y	non	0		meaningless	PA	BPAF8.wav	72	36	0	18	meaningless	M
26	HG	94.0667	masculin	8Y	non	1	5554	meaningless	PA	APAF5.wav	72	36	0	18	meaningless	M
26	HG	94.0667	masculin	8Y	non	0		meaningless	PA	BPAF4.wav	72	36	0	18	meaningless	M
26	HG	94.0667	masculin	8Y	non	1	6016	meaningless	PT	APTF7.wav	72	36	0	18	meaningless	M
26	HG	94.0667	masculin	8Y	non	1	9370	meaningless	NGF	BNGF6.wav	72	36	0	18	meaningless	M
26	HG	94.0667	masculin	8Y	non	1	9061	meaningless	NGF	ANGF3.wav	72	36	0	18	meaningless	M
26	HG	94.0667	masculin	8Y	non	1	4843	meaningless	PT	BPTF8.wav	72	36	0	18	meaningless	M
26	HG	94.0667	masculin	8Y	non	0		meaningless	PA	APAF2.wav	72	36	0	18	meaningless	M
26	HG	94.0667	masculin	8Y	non	1	7368	meaningless	PT	APTF2.wav	72	36	0	18	meaningless	M
26	HG	94.0667	masculin	8Y	non	1	10773	meaningless	NGF	ANGF13.wav	72	36	0	18	meaningless	M
26	HG	94.0667	masculin	8Y	non	1	10108	meaningless	NGF	ANGF16.wav	72	36	0	18	meaningless	M
26	HG	94.0667	masculin	8Y	non	0		meaningless	NGF	BNGF12.wav	72	36	0	18	meaningless	M
26	HG	94.0667	masculin	8Y	non	1	6911	meaningless	PA	BPAF6.wav	72	36	0	18	meaningless	M
26	HG	94.0667	masculin	8Y	non	1	11018	meaningless	NGF	BNGF18.wav	72	36	0	18	meaningless	M
26	HG	94.0667	masculin	8Y	non	1	10414	meaningless	NGF	ANGF6.wav	72	36	0	18	meaningless	M
26	HG	94.0667	masculin	8Y	non	1	9189	meaningless	NGF	ANGF2.wav	72	36	0	18	meaningless	M
26	HG	94.0667	masculin	8Y	non	0		meaningless	NGF	ANGF6.wav	72	36	0	18	meaningless	M
26	HG	94.0667	masculin	8Y	non	0		meaningless	PA	BPAF7.wav	72	36	0	18	meaningless	M
26	HG	94.0667	masculin	8Y	non	1	5309	meaningless	PT	BPTF3.wav	72	36	0	18	meaningless	M
26	HG	94.0667	masculin	8Y	non	0		meaningless	NGF	ANGF15.wav	72	36	0	18	meaningless	M
26	HG	94.0667	masculin	8Y	non	0		meaningless	NGF	ANGF14.wav	72	36	0	18	meaningless	M
26	HG	94.0667	masculin	8Y	non	0		meaningless	PA	APAF3.wav	72	36	0	18	meaningless	M
26	HG	94.0667	masculin	8Y	non	1	9747	meaningless	NGF	ANGF14.wav	72	36	0	18	meaningless	M
26	HG	94.0667	masculin	8Y	non	1	10157	meaningless	NGF	ANGF17.wav	72	36	0	18	meaningless	M
26	HG	94.0667	masculin	8Y	non	1	7032	meaningless	PA	APAF9.wav	72	36	0	18	meaningless	M
26	HG	94.0667	masculin	8Y	non	0		meaningless	NGF	BNGF7.wav	72	36	0	18	meaningless	M
26	HG	94.0667	masculin	8Y	non	0		meaningless	NGF	BNGF11.wav	72	36	0	18	meaningless	M
26	HG	94.0667	masculin	8Y	non	1	5085	meaningless	PA	BPAF1.wav	72	36	0	18	meaningless	M
26	HG	94.0667	masculin	8Y	non	0		meaningless	NGF	BNGF2.wav	72	36	0	18	meaningless	M
26	HG	94.0667	masculin	8Y	non	1	5669	meaningless	PT	BPTF1.wav	72	36	0	18	meaningless	M
26	HG	94.0667	masculin	8Y	non	1	13494	meaningless	NGF	ANGF12.wav	72	36	0	18	meaningless	M
28	HG	93.7581	masculin	8Y	non	1	10064	meaningless	NGF	BNGF13.wav	72	36	0	18	meaningless	M
28	HG	93.7581	masculin	8Y	non	0		meaningless	NGF	BNGF4.wav	72	36	0	18	meaningless	M
28	HG	93.7581	masculin	8Y	non	1	5004	meaningless	PA	BPAF4.wav	72	36	0	18	meaningless	M
28	HG	93.7581	masculin	8Y	non	0		meaningless	NGF	ANGF3.wav	72	36	0	18	meaningless	M
28	HG	93.7581	masculin	8Y	non	0		meaningless	NGF	ANGF15.wav	72	36	0	18	meaningless	M
28	HG	93.7581	masculin	8Y	non	1	10586	meaningless	NGF	BNGF18.wav	72	36	0	18	meaningless	M
28	HG	93.7581	masculin	8Y	non	1	4554	meaningless	PA	BPAF1.wav	72	36	0	18	meaningless	M
28	HG	93.7581	masculin	8Y	non	0		meaningless	NGF	BNGF12.wav	72	36	0	18	meaningless	M
28	HG	93.7581	masculin	8Y	non	0		meaningless	NGF	BNGF5.wav	72	36	0	18	meaningless	M
28	HG	93.7581	masculin	8Y	non	0		meaningless	NGF	ANGF6.wav	72	36	0	18	meaningless	M
28	HG	93.7581	masculin	8Y	non	1	10719	meaningless	NGF	BNGF2.wav	72	36	0	18	meaningless	M
28	HG	93.7581	masculin	8Y	non	0		meaningless	NGF	ANGF18.wav	72	36	0	18	meaningless	M
28	HG	93.7581	masculin	8Y	non	1	7225	meaningless	PA	APAF6.wav	72	36	0	18	meaningless	M
28	HG	93.7581	masculin	8Y	non	0		meaningless	NGF	BNGF7.wav	72	36	0	18	meaningless	M
28	HG	93.7581	masculin	8Y	non	0		meaningless	PT	BPTF7.wav	72	36	0	18	meaningless	M
28	HG	93.7581	masculin	8Y	non	0		meaningless	NGF	BNGF17.wav	72	36	0	18	meaningless	M
28	HG	93.7581	masculin	8Y	non	1	4869	meaningless	PA	APAF8.wav	72	36	0	18	meaningless	M
28	HG	93.7581	masculin	8Y	non	1	6101	meaningless	PA	APAF9.wav	72	36	0	18	meaningless	M
28	HG	93.7581	masculin	8Y	non	1	12227	meaningless	NGF	ANGF15.wav	72	36	0	18	meaningless	M
28	HG	93.7581	masculin	8Y	non	0		meaningless	PT	APTF2.wav	72	36	0	18	meaningless	M
28	HG	93.7581	masculin	8Y	non	1	9897	meaningless	NGF	ANGF12.wav	72	36	0	18	meaningless	M
28	HG	93.7581	masculin	8Y	non	0		meaningless	NGF	BNGF16.wav	72	36	0	18	meaningless	M
28	HG	93.7581	masculin	8Y	non	1	11333	meaningless	NGF	ANGF8.wav	72	36	0	18	meaningless	M
28	HG	93.7581	masculin	8Y	non	1	6579	meaningless	PA	BPAF6.wav	72	36	0	18	meaningless	M
28	HG	93.7581	masculin	8Y	non	1	9949	meaningless	NGF	ANGF14.wav	72	36	0	18	meaningless	M
28	HG	93.7581	masculin	8Y	non	1	10277	meaningless	NGF	BNGF11.wav	72	36	0	18	meaningless	M
28	HG	93.7581	masculin	8Y	non	1	11914	meaningless	NGF	ANGF18.wav	72	36	0	18	meaningless	M
28	HG	93.7581	masculin	8Y	non	1	10953	meaningless	NGF	ANGF4.wav	72	36	0	18	meaningless	M
28	HG	93.7581	masculin	8Y	non	0		meaningless	NGF	ANGF16.wav	72	36	0	18	meaningless	M
28	HG	93.7581	masculin	8Y	non	0		meaningless	PT	BPTF4.wav	72	36	0	18	meaningless	M
28	HG	93.7581	masculin	8Y	non	1	13186	meaningless	NGF	ANGF9.wav	72	36	0	18	meaningless	M
28	HG	93.7581	masculin	8Y	non	0		meaningless	NGF	BNGF1.wav	72	36	0	18	meaningless	M
28	HG	93.7581	masculin	8Y	non	0		meaningless	NGF	ANGF1.wav	72	36	0	18	meaningless	M
28	HG	93.7581	masculin	8Y	non	0		meaningless	PA	APAF5.wav	72	36	0	18	meaningless	M
28	HG	93.7581	masculin	8Y	non	0		meaningless	PA	APAF9.wav	72	36	0	18	meaningless	M
28	HG	93.7581	masculin	8Y	non	1	5261	meaningless	PT	BPTF2.wav	72	36	0	18	meaningless	M
28	HG	93.7581	masculin	8Y	non	0		meaningless	PA	BPAF8.wav	72	36	0	18	meaningless	M
28	HG	93.7581	masculin	8Y	non	1	9406	meaningless	NGF	BNGF12.wav	72	36	0	18	meaningless	M
28	HG	93.7581	masculin	8Y	non	1	5577	meaningless	PA	APAF5.wav	72	36	0	18	meaningless	M
28	HG	93.7581	masculin	8Y	non	1	9882	meaningless	NGF	BNGF15.wav	72	36	0	18	meaningless	M
28	HG	93.7581	masculin	8Y	non	1	10153	meaningless	NGF	ANGF17.wav	72	36	0	18	meaningless	M
28	HG	93.7581	masculin	8Y	non	1	10762	meaningless	NGF	BNGF1.wav	72	36	0	18	meaningless	M
28	HG	93.7581	masculin	8Y	non	0		meaningless	PA	BPAF4.wav	72	36	0	18	meaningless	M
28	HG	93.7581	masculin	8Y	non	0		meaningless	PA	BPAF2.wav	72	36	0	18	meaningless	M
28	HG	93.7581	masculin	8Y	non	1	12772	meaningless	NGF	BNGF17.wav	72	36	0	18	meaningless	M
28	HG	93.7581	masculin	8Y	non	1	12767	meaningless	PT	BPTF8.wav	72	36	0	18	meaningless	M
28	HG	93.7581	masculin	8Y	non	1	5708	meaningless	PA	APAF1.wav	72	36	0	18	meaningless	M
28	HG	93.7581	masculin	8Y	non	1	8981	meaningless	NGF	ANGF3.wav	72	36	0	18	meaningless	M
28	HG	93.7581	masculin	8Y	non	0		meaningless	PT	APTF5.wav	72	36	0	18	meaningless	M
28	HG	93.7581	masculin	8Y	non	0		meaningless	NGF	ANGF9.wav	72	36	0	18	meaningless	M
28	HG	93.7581	masculin	8Y	non	1	5857	meaningless	PA	APAF7.wav	72	36	0	18	meaningless	M
28	HG	93.7581	masculin	8Y	non	0		meaningless	PT	APTF7.wav	72	36	0	18	meaningless	M
28	HG	93.7581	masculin	8Y	non	0		meaningless	NGF	BNGF13.wav	72	36	0	18	meaningless	M
28	HG	93.7581	masculin	8Y	non	1	9649	meaningless	NGF	BNGF8.wav	72	36	0	18	meaningless	M
28	HG	93.7581	masculin	8Y	non	1	9340	meaningless	NGF	BNGF5.wav	72	36	0	18	meaningless	M
28	HG	93.7581	masculin	8Y	non	0		meaningless	PA	APAF1.wav	72	36	0	18	meaningless	M
28	HG	93.7581	masculin	8Y	non	0		meaningless	NGF	BNGF11.wav	72	36	0	18	meaningless	M
28	HG	93.7581	masculin	8Y	non	0		meaningless	PA	APAF6.wav	72	36	0	18	meaningless	M
28	HG	93.7581	masculin	8Y	non	0		meaningless	PT	APTF3.wav	72	36	0	18	meaningless	M
28	HG	93.7581	masculin	8Y	non	0		meaningless	NGF	ANGF4.wav	72	36	0	18	meaningless	M
28	HG	93.7581	masculin	8Y	non	1	10778	meaningless	NGF	BNGF9.wav	72	36	0	18	meaningless	M
28	HG	93.7581	masculin	8Y	non	0		meaningless	PA	BPAF3.wav	72	36	0	18	meaningless	M
28	HG	93.7581	masculin	8Y	non	1	6634	meaningless	PA	APAF4.wav	72	36	0	18	meaningless	M
28	HG	93.7581	masculin	8Y	non	0		meaningless	NGF	BNGF9.wav	72	36	0	18	meaningless	M
28	HG	93.7581	masculin	8Y	non	1	5921	meaningless	PA	BPAF8.wav	72	36	0	18	meaningless	M
28	HG	93.7581	masculin	8Y	non	1	7046	meaningless	PT	APTF9.wav	72	36	0	18	meaningless	M
28	HG	93.7581	masculin	8Y	non	0		meaningless	NGF	ANGF7.wav	72	36	0	18	meaningless	M
28	HG	93.7581	masculin	8Y	non	1	8925	meaningless	NGF	ANGF6.wav	72	36	0	18	meaningless	M
28	HG	93.7581	masculin	8Y	non	0		meaningless	PT	APTF8.wav	72	36	0	18	meaningless	M
28	HG	93.7581	masculin	8Y	non	1	10202	meaningless	NGF	ANGF1.wav	72	36	0	18	meaningless	M
28	HG	93.7581	masculin	8Y	non	0		meaningless	NGF	BNGF15.wav	72	36	0	18	meaningless	M
28	HG	93.7581	masculin	8Y	non	0		meaningless	PA	APAF4.wav	72	36	0	18	meaningless	M
28	HG	93.7581	masculin	8Y	non	0		meaningless	PA	BPAF6.wav	72	36	0	18	meaningless	M
28	HG	93.7581	masculin	8Y	non	0		meaningless	PA	APAF8.wav	72	36	0	18	meaningless	M
28	HG	93.7581	masculin	8Y	non	1	7016	meaningless	PA	BPAF2.wav	72	36	0	18	meaningless	M
28	HG	93.7581	masculin	8Y	non	0		meaningless	NGF	ANGF17.wav	72	36	0	18	meaningless	M
28	HG	93.7581	masculin	8Y	non	1	11580	meaningless	NGF	ANGF7.wav	72	36	0	18	meaningless	M
28	HG	93.7581	masculin	8Y	non	0		meaningless	NGF	BNGF6.wav	72	36	0	18	meaningless	M
28	HG	93.7581	masculin	8Y	non	0		meaningless	PT	APTF6.wav	72	36	0	18	meaningless	M
28	HG	93.7581	masculin	8Y	non	0		meaningless	NGF	ANGF10.wav	72	36	0	18	meaningless	M
28	HG	93.7581	masculin	8Y	non	0		meaningless	PA	APAF7.wav	72	36	0	18	meaningless	M
28	HG	93.7581	masculin	8Y	non	0		meaningless	PA	APAF2.wav	72	36	0	18	meaningless	M
28	HG	93.7581	masculin	8Y	non	1	10135	meaningless	NGF	ANGF16.wav	72	36	0	18	meaningless	M
28	HG	93.7581	masculin	8Y	non	1	9532	meaningless	NGF	BNGF7.wav	72	36	0	18	meaningless	M
28	HG	93.7581	masculin	8Y	non	0		meaningless	NGF	BNGF10.wav	72	36	0	18	meaningless	M
28	HG	93.7581	masculin	8Y	non	0		meaningless	NGF	ANGF2.wav	72	36	0	18	meaningless	M
28	HG	93.7581	masculin	8Y	non	0		meaningless	NGF	BNGF8.wav	72	36	0	18	meaningless	M
28	HG	93.7581	masculin	8Y	non	0		meaningless	NGF	BNGF3.wav	72	36	0	18	meaningless	M
28	HG	93.7581	masculin	8Y	non	1	4591	meaningless	PT	APTF1.wav	72	36	0	18	meaningless	M
28	HG	93.7581	masculin	8Y	non	0		meaningless	PT	BPTF9.wav	72	36	0	18	meaningless	M
28	HG	93.7581	masculin	8Y	non	0		meaningless	PA	BPAF9.wav	72	36	0	18	meaningless	M
28	HG	93.7581	masculin	8Y	non	1	11469	meaningless	NGF	BNGF14.wav	72	36	0	18	meaningless	M
28	HG	93.7581	masculin	8Y	non	1	10942	meaningless	NGF	ANGF11.wav	72	36	0	18	meaningless	M
28	HG	93.7581	masculin	8Y	non	0		meaningless	PA	BPAF5.wav	72	36	0	18	meaningless	M
28	HG	93.7581	masculin	8Y	non	0		meaningless	PT	APTF4.wav	72	36	0	18	meaningless	M
28	HG	93.7581	masculin	8Y	non	1	4644	meaningless	PA	BPAF3.wav	72	36	0	18	meaningless	M
28	HG	93.7581	masculin	8Y	non	1	6204	meaningless	PA	BPAF9.wav	72	36	0	18	meaningless	M
28	HG	93.7581	masculin	8Y	non	0		meaningless	NGF	ANGF11.wav	72	36	0	18	meaningless	M
28	HG	93.7581	masculin	8Y	non	1	9564	meaningless	NGF	BNGF4.wav	72	36	0	18	meaningless	M
28	HG	93.7581	masculin	8Y	non	1	10786	meaningless	NGF	BNGF16.wav	72	36	0	18	meaningless	M
28	HG	93.7581	masculin	8Y	non	0		meaningless	PA	BPAF1.wav	72	36	0	18	meaningless	M
28	HG	93.7581	masculin	8Y	non	1	5254	meaningless	PA	BPAF7.wav	72	36	0	18	meaningless	M
28	HG	93.7581	masculin	8Y	non	0		meaningless	NGF	BNGF14.wav	72	36	0	18	meaningless	M
28	HG	93.7581	masculin	8Y	non	0		meaningless	PA	APAF3.wav	72	36	0	18	meaningless	M
28	HG	93.7581	masculin	8Y	non	1	9681	meaningless	NGF	ANGF2.wav	72	36	0	18	meaningless	M
28	HG	93.7581	masculin	8Y	non	0		meaningless	PT	BPTF3.wav	72	36	0	18	meaningless	M
28	HG	93.7581	masculin	8Y	non	0		meaningless	PT	BPTF6.wav	72	36	0	18	meaningless	M
28	HG	93.7581	masculin	8Y	non	0		meaningless	NGF	ANGF12.wav	72	36	0	18	meaningless	M
28	HG	93.7581	masculin	8Y	non	1	5077	meaningless	PA	APAF3.wav	72	36	0	18	meaningless	M
28	HG	93.7581	masculin	8Y	non	0		meaningless	NGF	BNGF2.wav	72	36	0	18	meaningless	M
28	HG	93.7581	masculin	8Y	non	1	7020	meaningless	PA	BPAF5.wav	72	36	0	18	meaningless	M
28	HG	93.7581	masculin	8Y	non	1	10125	meaningless	NGF	ANGF13.wav	72	36	0	18	meaningless	M
28	HG	93.7581	masculin	8Y	non	0		meaningless	PA	BPAF7.wav	72	36	0	18	meaningless	M
28	HG	93.7581	masculin	8Y	non	0		meaningless	NGF	ANGF13.wav	72	36	0	18	meaningless	M
28	HG	93.7581	masculin	8Y	non	0		meaningless	PT	BPTF5.wav	72	36	0	18	meaningless	M
28	HG	93.7581	masculin	8Y	non	0		meaningless	NGF	ANGF5.wav	72	36	0	18	meaningless	M
28	HG	93.7581	masculin	8Y	non	1	6302	meaningless	PA	APAF2.wav	72	36	0	18	meaningless	M
28	HG	93.7581	masculin	8Y	non	1	11429	meaningless	NGF	BNGF10.wav	72	36	0	18	meaningless	M
28	HG	93.7581	masculin	8Y	non	1	11980	meaningless	NGF	ANGF10.wav	72	36	0	18	meaningless	M
28	HG	93.7581	masculin	8Y	non	1	10167	meaningless	NGF	ANGF5.wav	72	36	0	18	meaningless	M
28	HG	93.7581	masculin	8Y	non	1	8975	meaningless	NGF	BNGF6.wav	72	36	0	18	meaningless	M
28	HG	93.7581	masculin	8Y	non	0		meaningless	NGF	ANGF8.wav	72	36	0	18	meaningless	M
28	HG	93.7581	masculin	8Y	non	0		meaningless	NGF	ANGF14.wav	72	36	0	18	meaningless	M
28	HG	93.7581	masculin	8Y	non	0		meaningless	NGF	BNGF18.wav	72	36	0	18	meaningless	M
28	HG	93.7581	masculin	8Y	non	1	11730	meaningless	NGF	BNGF3.wav	72	36	0	18	meaningless	M
28	HG	93.7581	masculin	8Y	non	1	5455	meaningless	PT	BPTF1.wav	72	36	0	18	meaningless	M
30	HG	94.7903	masculin	8Y	non	1	5651	meaningless	PA	APAF3.wav	72	36	0	18	meaningless	M
30	HG	94.7903	masculin	8Y	non	0		meaningless	PA	BPAF6.wav	72	36	0	18	meaningless	M
30	HG	94.7903	masculin	8Y	non	1	10886	meaningless	NGF	BNGF1.wav	72	36	0	18	meaningless	M
30	HG	94.7903	masculin	8Y	non	0		meaningless	PA	APAF9.wav	72	36	0	18	meaningless	M
30	HG	94.7903	masculin	8Y	non	0		meaningless	NGF	BNGF15.wav	72	36	0	18	meaningless	M
30	HG	94.7903	masculin	8Y	non	0		meaningless	PA	BPAF3.wav	72	36	0	18	meaningless	M
30	HG	94.7903	masculin	8Y	non	1	10238	meaningless	NGF	BNGF11.wav	72	36	0	18	meaningless	M
30	HG	94.7903	masculin	8Y	non	0		meaningless	NGF	ANGF2.wav	72	36	0	18	meaningless	M
30	HG	94.7903	masculin	8Y	non	1	10921	meaningless	NGF	ANGF11.wav	72	36	0	18	meaningless	M
30	HG	94.7903	masculin	8Y	non	1	5763	meaningless	PT	BPTF3.wav	72	36	0	18	meaningless	M
30	HG	94.7903	masculin	8Y	non	1	10058	meaningless	NGF	ANGF13.wav	72	36	0	18	meaningless	M
30	HG	94.7903	masculin	8Y	non	1	9749	meaningless	NGF	ANGF14.wav	72	36	0	18	meaningless	M
30	HG	94.7903	masculin	8Y	non	1	10362	meaningless	NGF	ANGF1.wav	72	36	0	18	meaningless	M
30	HG	94.7903	masculin	8Y	non	1	9380	meaningless	NGF	BNGF8.wav	72	36	0	18	meaningless	M
30	HG	94.7903	masculin	8Y	non	1	10738	meaningless	NGF	BNGF16.wav	72	36	0	18	meaningless	M
30	HG	94.7903	masculin	8Y	non	0		meaningless	NGF	ANGF15.wav	72	36	0	18	meaningless	M
30	HG	94.7903	masculin	8Y	non	0		meaningless	NGF	BNGF8.wav	72	36	0	18	meaningless	M
30	HG	94.7903	masculin	8Y	non	1	6304	meaningless	PA	BPAF9.wav	72	36	0	18	meaningless	M
30	HG	94.7903	masculin	8Y	non	1	9196	meaningless	PA	BPAF5.wav	72	36	0	18	meaningless	M
30	HG	94.7903	masculin	8Y	non	0		meaningless	NGF	ANGF9.wav	72	36	0	18	meaningless	M
30	HG	94.7903	masculin	8Y	non	1	11231	meaningless	NGF	ANGF9.wav	72	36	0	18	meaningless	M
30	HG	94.7903	masculin	8Y	non	0		meaningless	NGF	BNGF10.wav	72	36	0	18	meaningless	M
30	HG	94.7903	masculin	8Y	non	1	9616	meaningless	NGF	ANGF3.wav	72	36	0	18	meaningless	M
30	HG	94.7903	masculin	8Y	non	1	11717	meaningless	NGF	BNGF4.wav	72	36	0	18	meaningless	M
30	HG	94.7903	masculin	8Y	non	0		meaningless	NGF	BNGF11.wav	72	36	0	18	meaningless	M
30	HG	94.7903	masculin	8Y	non	1	4776	meaningless	PA	APAF8.wav	72	36	0	18	meaningless	M
30	HG	94.7903	masculin	8Y	non	0		meaningless	PA	APAF5.wav	72	36	0	18	meaningless	M
30	HG	94.7903	masculin	8Y	non	0		meaningless	NGF	BNGF4.wav	72	36	0	18	meaningless	M
30	HG	94.7903	masculin	8Y	non	1	6325	meaningless	PT	BPTF5.wav	72	36	0	18	meaningless	M
30	HG	94.7903	masculin	8Y	non	0		meaningless	NGF	ANGF11.wav	72	36	0	18	meaningless	M
30	HG	94.7903	masculin	8Y	non	1	6996	meaningless	PA	APAF6.wav	72	36	0	18	meaningless	M
30	HG	94.7903	masculin	8Y	non	1	5180	meaningless	PT	BPTF4.wav	72	36	0	18	meaningless	M
30	HG	94.7903	masculin	8Y	non	1	8169	meaningless	PA	BPAF2.wav	72	36	0	18	meaningless	M
30	HG	94.7903	masculin	8Y	non	0		meaningless	NGF	ANGF7.wav	72	36	0	18	meaningless	M
30	HG	94.7903	masculin	8Y	non	0		meaningless	PA	BPAF1.wav	72	36	0	18	meaningless	M
30	HG	94.7903	masculin	8Y	non	1	5951	meaningless	PT	BPTF2.wav	72	36	0	18	meaningless	M
30	HG	94.7903	masculin	8Y	non	0		meaningless	PA	BPAF4.wav	72	36	0	18	meaningless	M
30	HG	94.7903	masculin	8Y	non	0		meaningless	NGF	BNGF14.wav	72	36	0	18	meaningless	M
30	HG	94.7903	masculin	8Y	non	1	10429	meaningless	NGF	ANGF17.wav	72	36	0	18	meaningless	M
30	HG	94.7903	masculin	8Y	non	1	11352	meaningless	NGF	BNGF18.wav	72	36	0	18	meaningless	M
30	HG	94.7903	masculin	8Y	non	0		meaningless	NGF	BNGF13.wav	72	36	0	18	meaningless	M
30	HG	94.7903	masculin	8Y	non	1	5992	meaningless	PA	APAF5.wav	72	36	0	18	meaningless	M
30	HG	94.7903	masculin	8Y	non	1	11070	meaningless	NGF	ANGF4.wav	72	36	0	18	meaningless	M
30	HG	94.7903	masculin	8Y	non	0		meaningless	NGF	BNGF12.wav	72	36	0	18	meaningless	M
30	HG	94.7903	masculin	8Y	non	0		meaningless	NGF	ANGF16.wav	72	36	0	18	meaningless	M
30	HG	94.7903	masculin	8Y	non	0		meaningless	PA	APAF4.wav	72	36	0	18	meaningless	M
30	HG	94.7903	masculin	8Y	non	0		meaningless	PA	APAF1.wav	72	36	0	18	meaningless	M
30	HG	94.7903	masculin	8Y	non	1	5868	meaningless	PA	BPAF3.wav	72	36	0	18	meaningless	M
30	HG	94.7903	masculin	8Y	non	1	4395	meaningless	PT	APTF3.wav	72	36	0	18	meaningless	M
30	HG	94.7903	masculin	8Y	non	1	4499	meaningless	PT	APTF1.wav	72	36	0	18	meaningless	M
30	HG	94.7903	masculin	8Y	non	0		meaningless	PA	BPAF8.wav	72	36	0	18	meaningless	M
30	HG	94.7903	masculin	8Y	non	1	6004	meaningless	PA	APAF2.wav	72	36	0	18	meaningless	M
30	HG	94.7903	masculin	8Y	non	0		meaningless	PA	APAF6.wav	72	36	0	18	meaningless	M
30	HG	94.7903	masculin	8Y	non	1	6371	meaningless	PA	BPAF4.wav	72	36	0	18	meaningless	M
30	HG	94.7903	masculin	8Y	non	0		meaningless	PA	BPAF7.wav	72	36	0	18	meaningless	M
30	HG	94.7903	masculin	8Y	non	1	6480	meaningless	PT	APTF9.wav	72	36	0	18	meaningless	M
30	HG	94.7903	masculin	8Y	non	1	9496	meaningless	NGF	ANGF2.wav	72	36	0	18	meaningless	M
30	HG	94.7903	masculin	8Y	non	0		meaningless	NGF	ANGF3.wav	72	36	0	18	meaningless	M
30	HG	94.7903	masculin	8Y	non	0		meaningless	NGF	BNGF5.wav	72	36	0	18	meaningless	M
30	HG	94.7903	masculin	8Y	non	0		meaningless	NGF	ANGF18.wav	72	36	0	18	meaningless	M
30	HG	94.7903	masculin	8Y	non	1	11697	meaningless	NGF	BNGF3.wav	72	36	0	18	meaningless	M
30	HG	94.7903	masculin	8Y	non	0		meaningless	PA	BPAF5.wav	72	36	0	18	meaningless	M
30	HG	94.7903	masculin	8Y	non	1	5344	meaningless	PT	BPTF9.wav	72	36	0	18	meaningless	M
30	HG	94.7903	masculin	8Y	non	1	9838	meaningless	NGF	BNGF15.wav	72	36	0	18	meaningless	M
30	HG	94.7903	masculin	8Y	non	1	6193	meaningless	PT	BPTF8.wav	72	36	0	18	meaningless	M
30	HG	94.7903	masculin	8Y	non	0		meaningless	NGF	ANGF14.wav	72	36	0	18	meaningless	M
30	HG	94.7903	masculin	8Y	non	0		meaningless	NGF	ANGF1.wav	72	36	0	18	meaningless	M
30	HG	94.7903	masculin	8Y	non	1	4310	meaningless	PT	APTF4.wav	72	36	0	18	meaningless	M
30	HG	94.7903	masculin	8Y	non	0		meaningless	NGF	BNGF6.wav	72	36	0	18	meaningless	M
30	HG	94.7903	masculin	8Y	non	1	5818	meaningless	PA	APAF9.wav	72	36	0	18	meaningless	M
30	HG	94.7903	masculin	8Y	non	1	11734	meaningless	NGF	BNGF17.wav	72	36	0	18	meaningless	M
30	HG	94.7903	masculin	8Y	non	1	10313	meaningless	NGF	ANGF6.wav	72	36	0	18	meaningless	M
30	HG	94.7903	masculin	8Y	non	1	6179	meaningless	PT	APTF8.wav	72	36	0	18	meaningless	M
30	HG	94.7903	masculin	8Y	non	1	11453	meaningless	NGF	BNGF10.wav	72	36	0	18	meaningless	M
30	HG	94.7903	masculin	8Y	non	1	11074	meaningless	NGF	ANGF5.wav	72	36	0	18	meaningless	M
30	HG	94.7903	masculin	8Y	non	0		meaningless	NGF	ANGF4.wav	72	36	0	18	meaningless	M
30	HG	94.7903	masculin	8Y	non	0		meaningless	NGF	BNGF1.wav	72	36	0	18	meaningless	M
30	HG	94.7903	masculin	8Y	non	1	6898	meaningless	PA	APAF4.wav	72	36	0	18	meaningless	M
30	HG	94.7903	masculin	8Y	non	1	5159	meaningless	PT	APTF7.wav	72	36	0	18	meaningless	M
30	HG	94.7903	masculin	8Y	non	0		meaningless	PA	APAF8.wav	72	36	0	18	meaningless	M
30	HG	94.7903	masculin	8Y	non	1	5636	meaningless	PA	APAF7.wav	72	36	0	18	meaningless	M
30	HG	94.7903	masculin	8Y	non	0		meaningless	NGF	BNGF9.wav	72	36	0	18	meaningless	M
30	HG	94.7903	masculin	8Y	non	0		meaningless	NGF	BNGF7.wav	72	36	0	18	meaningless	M
30	HG	94.7903	masculin	8Y	non	0		meaningless	NGF	BNGF2.wav	72	36	0	18	meaningless	M
30	HG	94.7903	masculin	8Y	non	1	6190	meaningless	PA	BPAF8.wav	72	36	0	18	meaningless	M
30	HG	94.7903	masculin	8Y	non	0		meaningless	PA	BPAF9.wav	72	36	0	18	meaningless	M
30	HG	94.7903	masculin	8Y	non	0		meaningless	PA	APAF2.wav	72	36	0	18	meaningless	M
30	HG	94.7903	masculin	8Y	non	1	10393	meaningless	NGF	BNGF6.wav	72	36	0	18	meaningless	M
30	HG	94.7903	masculin	8Y	non	0		meaningless	NGF	ANGF13.wav	72	36	0	18	meaningless	M
30	HG	94.7903	masculin	8Y	non	1	12545	meaningless	NGF	BNGF13.wav	72	36	0	18	meaningless	M
30	HG	94.7903	masculin	8Y	non	1	9040	meaningless	NGF	ANGF16.wav	72	36	0	18	meaningless	M
30	HG	94.7903	masculin	8Y	non	1	12031	meaningless	NGF	BNGF2.wav	72	36	0	18	meaningless	M
30	HG	94.7903	masculin	8Y	non	0		meaningless	NGF	ANGF17.wav	72	36	0	18	meaningless	M
30	HG	94.7903	masculin	8Y	non	0		meaningless	NGF	ANGF6.wav	72	36	0	18	meaningless	M
30	HG	94.7903	masculin	8Y	non	1	11174	meaningless	NGF	ANGF7.wav	72	36	0	18	meaningless	M
30	HG	94.7903	masculin	8Y	non	1	5817	meaningless	PA	APAF1.wav	72	36	0	18	meaningless	M
30	HG	94.7903	masculin	8Y	non	1	11483	meaningless	NGF	ANGF10.wav	72	36	0	18	meaningless	M
30	HG	94.7903	masculin	8Y	non	1	6855	meaningless	PT	APTF5.wav	72	36	0	18	meaningless	M
30	HG	94.7903	masculin	8Y	non	1	5791	meaningless	PA	BPAF7.wav	72	36	0	18	meaningless	M
30	HG	94.7903	masculin	8Y	non	0		meaningless	PA	APAF3.wav	72	36	0	18	meaningless	M
30	HG	94.7903	masculin	8Y	non	1	9897	meaningless	NGF	ANGF12.wav	72	36	0	18	meaningless	M
30	HG	94.7903	masculin	8Y	non	0		meaningless	NGF	BNGF18.wav	72	36	0	18	meaningless	M
30	HG	94.7903	masculin	8Y	non	1	11174	meaningless	NGF	BNGF9.wav	72	36	0	18	meaningless	M
30	HG	94.7903	masculin	8Y	non	0		meaningless	NGF	BNGF3.wav	72	36	0	18	meaningless	M
30	HG	94.7903	masculin	8Y	non	1	11604	meaningless	NGF	ANGF18.wav	72	36	0	18	meaningless	M
30	HG	94.7903	masculin	8Y	non	1	11435	meaningless	NGF	ANGF15.wav	72	36	0	18	meaningless	M
30	HG	94.7903	masculin	8Y	non	0		meaningless	PA	BPAF2.wav	72	36	0	18	meaningless	M
30	HG	94.7903	masculin	8Y	non	0		meaningless	PA	APAF7.wav	72	36	0	18	meaningless	M
30	HG	94.7903	masculin	8Y	non	1	4630	meaningless	PA	BPAF1.wav	72	36	0	18	meaningless	M
30	HG	94.7903	masculin	8Y	non	1	11033	meaningless	NGF	BNGF5.wav	72	36	0	18	meaningless	M
30	HG	94.7903	masculin	8Y	non	0		meaningless	NGF	ANGF12.wav	72	36	0	18	meaningless	M
30	HG	94.7903	masculin	8Y	non	0		meaningless	PT	BPTF1.wav	72	36	0	18	meaningless	M
30	HG	94.7903	masculin	8Y	non	1	13065	meaningless	NGF	BNGF14.wav	72	36	0	18	meaningless	M
30	HG	94.7903	masculin	8Y	non	1	10469	meaningless	NGF	ANGF8.wav	72	36	0	18	meaningless	M
30	HG	94.7903	masculin	8Y	non	0		meaningless	NGF	BNGF16.wav	72	36	0	18	meaningless	M
30	HG	94.7903	masculin	8Y	non	0		meaningless	NGF	ANGF8.wav	72	36	0	18	meaningless	M
30	HG	94.7903	masculin	8Y	non	1	9375	meaningless	NGF	BNGF7.wav	72	36	0	18	meaningless	M
30	HG	94.7903	masculin	8Y	non	1	7395	meaningless	PA	BPAF6.wav	72	36	0	18	meaningless	M
30	HG	94.7903	masculin	8Y	non	0		meaningless	NGF	BNGF17.wav	72	36	0	18	meaningless	M
30	HG	94.7903	masculin	8Y	non	0		meaningless	NGF	ANGF5.wav	72	36	0	18	meaningless	M
30	HG	94.7903	masculin	8Y	non	0		meaningless	NGF	ANGF10.wav	72	36	0	18	meaningless	M
30	HG	94.7903	masculin	8Y	non	1	8922	meaningless	NGF	BNGF12.wav	72	36	0	18	meaningless	M
30	HG	94.7903	masculin	8Y	non	1	5920	meaningless	PT	APTF6.wav	72	36	0	18	meaningless	M
30	HG	94.7903	masculin	8Y	non	1	5562	meaningless	PT	BPTF6.wav	72	36	0	18	meaningless	M
30	HG	94.7903	masculin	8Y	non	0		meaningless	PT	BPTF7.wav	72	36	0	18	meaningless	M
30	HG	94.7903	masculin	8Y	non	1	6887	meaningless	PT	APTF2.wav	72	36	0	18	meaningless	M
32	HG	70.8871	masculin	6Y	non	1	5009	meaningless	PT	BPTF2.wav	72	36	0	18	meaningless	M
32	HG	70.8871	masculin	6Y	non	0		meaningless	NGF	BNGF16.wav	72	36	0	18	meaningless	M
32	HG	70.8871	masculin	6Y	non	0		meaningless	NGF	BNGF3.wav	72	36	0	18	meaningless	M
32	HG	70.8871	masculin	6Y	non	0		meaningless	NGF	ANGF15.wav	72	36	0	18	meaningless	M
32	HG	70.8871	masculin	6Y	non	1	10882	meaningless	NGF	ANGF17.wav	72	36	0	18	meaningless	M
32	HG	70.8871	masculin	6Y	non	0		meaningless	NGF	ANGF2.wav	72	36	0	18	meaningless	M
32	HG	70.8871	masculin	6Y	non	0		meaningless	PA	APAF4.wav	72	36	0	18	meaningless	M
32	HG	70.8871	masculin	6Y	non	1	7822	meaningless	NGF	BNGF6.wav	72	36	0	18	meaningless	M
32	HG	70.8871	masculin	6Y	non	0		meaningless	NGF	BNGF1.wav	72	36	0	18	meaningless	M
32	HG	70.8871	masculin	6Y	non	0		meaningless	PA	BPAF3.wav	72	36	0	18	meaningless	M
32	HG	70.8871	masculin	6Y	non	0		meaningless	NGF	ANGF1.wav	72	36	0	18	meaningless	M
32	HG	70.8871	masculin	6Y	non	0		meaningless	NGF	ANGF5.wav	72	36	0	18	meaningless	M
32	HG	70.8871	masculin	6Y	non	0		meaningless	NGF	ANGF4.wav	72	36	0	18	meaningless	M
32	HG	70.8871	masculin	6Y	non	0		meaningless	NGF	BNGF6.wav	72	36	0	18	meaningless	M
32	HG	70.8871	masculin	6Y	non	1	10283	meaningless	NGF	ANGF5.wav	72	36	0	18	meaningless	M
32	HG	70.8871	masculin	6Y	non	1	10200	meaningless	NGF	ANGF1.wav	72	36	0	18	meaningless	M
32	HG	70.8871	masculin	6Y	non	0		meaningless	NGF	ANGF16.wav	72	36	0	18	meaningless	M
32	HG	70.8871	masculin	6Y	non	0		meaningless	NGF	BNGF12.wav	72	36	0	18	meaningless	M
32	HG	70.8871	masculin	6Y	non	1	6103	meaningless	PT	APTF4.wav	72	36	0	18	meaningless	M
32	HG	70.8871	masculin	6Y	non	1	12236	meaningless	NGF	BNGF17.wav	72	36	0	18	meaningless	M
32	HG	70.8871	masculin	6Y	non	0		meaningless	PA	BPAF6.wav	72	36	0	18	meaningless	M
32	HG	70.8871	masculin	6Y	non	1	12125	meaningless	NGF	ANGF18.wav	72	36	0	18	meaningless	M
32	HG	70.8871	masculin	6Y	non	1	8269	meaningless	NGF	BNGF4.wav	72	36	0	18	meaningless	M
32	HG	70.8871	masculin	6Y	non	1	5527	meaningless	PA	BPAF9.wav	72	36	0	18	meaningless	M
32	HG	70.8871	masculin	6Y	non	1	7442	meaningless	PA	APAF4.wav	72	36	0	18	meaningless	M
32	HG	70.8871	masculin	6Y	non	1	10476	meaningless	NGF	BNGF2.wav	72	36	0	18	meaningless	M
32	HG	70.8871	masculin	6Y	non	1	9773	meaningless	NGF	ANGF14.wav	72	36	0	18	meaningless	M
32	HG	70.8871	masculin	6Y	non	0		meaningless	PA	BPAF8.wav	72	36	0	18	meaningless	M
32	HG	70.8871	masculin	6Y	non	1	9195	meaningless	NGF	BNGF5.wav	72	36	0	18	meaningless	M
32	HG	70.8871	masculin	6Y	non	1	11484	meaningless	NGF	ANGF7.wav	72	36	0	18	meaningless	M
32	HG	70.8871	masculin	6Y	non	0		meaningless	NGF	BNGF13.wav	72	36	0	18	meaningless	M
32	HG	70.8871	masculin	6Y	non	1	5077	meaningless	PA	BPAF3.wav	72	36	0	18	meaningless	M
32	HG	70.8871	masculin	6Y	non	0		meaningless	PA	BPAF5.wav	72	36	0	18	meaningless	M
32	HG	70.8871	masculin	6Y	non	0		meaningless	NGF	ANGF3.wav	72	36	0	18	meaningless	M
32	HG	70.8871	masculin	6Y	non	1	11919	meaningless	NGF	ANGF9.wav	72	36	0	18	meaningless	M
32	HG	70.8871	masculin	6Y	non	1	7099	meaningless	PA	BPAF8.wav	72	36	0	18	meaningless	M
32	HG	70.8871	masculin	6Y	non	0		meaningless	PA	APAF1.wav	72	36	0	18	meaningless	M
32	HG	70.8871	masculin	6Y	non	1	11025	meaningless	NGF	ANGF4.wav	72	36	0	18	meaningless	M
32	HG	70.8871	masculin	6Y	non	1	4296	meaningless	PT	APTF1.wav	72	36	0	18	meaningless	M
32	HG	70.8871	masculin	6Y	non	1	5221	meaningless	PA	BPAF7.wav	72	36	0	18	meaningless	M
32	HG	70.8871	masculin	6Y	non	1	10989	meaningless	NGF	ANGF8.wav	72	36	0	18	meaningless	M
32	HG	70.8871	masculin	6Y	non	1	9440	meaningless	NGF	BNGF11.wav	72	36	0	18	meaningless	M
32	HG	70.8871	masculin	6Y	non	1	6606	meaningless	PT	APTF5.wav	72	36	0	18	meaningless	M
32	HG	70.8871	masculin	6Y	non	0		meaningless	PA	BPAF4.wav	72	36	0	18	meaningless	M
32	HG	70.8871	masculin	6Y	non	0		meaningless	NGF	ANGF8.wav	72	36	0	18	meaningless	M
32	HG	70.8871	masculin	6Y	non	1	12590	meaningless	NGF	ANGF15.wav	72	36	0	18	meaningless	M
32	HG	70.8871	masculin	6Y	non	1	5947	meaningless	PT	APTF3.wav	72	36	0	18	meaningless	M
32	HG	70.8871	masculin	6Y	non	1	6943	meaningless	PA	BPAF6.wav	72	36	0	18	meaningless	M
32	HG	70.8871	masculin	6Y	non	0		meaningless	PA	APAF6.wav	72	36	0	18	meaningless	M
32	HG	70.8871	masculin	6Y	non	1	7287	meaningless	PA	APAF8.wav	72	36	0	18	meaningless	M
32	HG	70.8871	masculin	6Y	non	0		meaningless	NGF	BNGF7.wav	72	36	0	18	meaningless	M
32	HG	70.8871	masculin	6Y	non	0		meaningless	PA	BPAF1.wav	72	36	0	18	meaningless	M
32	HG	70.8871	masculin	6Y	non	1	9673	meaningless	NGF	ANGF12.wav	72	36	0	18	meaningless	M
32	HG	70.8871	masculin	6Y	non	0		meaningless	NGF	BNGF4.wav	72	36	0	18	meaningless	M
32	HG	70.8871	masculin	6Y	non	1	10562	meaningless	NGF	ANGF13.wav	72	36	0	18	meaningless	M
32	HG	70.8871	masculin	6Y	non	1	5824	meaningless	PT	APTF6.wav	72	36	0	18	meaningless	M
32	HG	70.8871	masculin	6Y	non	0		meaningless	PA	APAF7.wav	72	36	0	18	meaningless	M
32	HG	70.8871	masculin	6Y	non	1	9675	meaningless	NGF	BNGF15.wav	72	36	0	18	meaningless	M
32	HG	70.8871	masculin	6Y	non	0		meaningless	NGF	ANGF14.wav	72	36	0	18	meaningless	M
32	HG	70.8871	masculin	6Y	non	1	12127	meaningless	NGF	ANGF10.wav	72	36	0	18	meaningless	M
32	HG	70.8871	masculin	6Y	non	0		meaningless	PA	BPAF2.wav	72	36	0	18	meaningless	M
32	HG	70.8871	masculin	6Y	non	1	10070	meaningless	NGF	BNGF13.wav	72	36	0	18	meaningless	M
32	HG	70.8871	masculin	6Y	non	0		meaningless	NGF	ANGF6.wav	72	36	0	18	meaningless	M
32	HG	70.8871	masculin	6Y	non	0		meaningless	NGF	ANGF7.wav	72	36	0	18	meaningless	M
32	HG	70.8871	masculin	6Y	non	0		meaningless	NGF	BNGF2.wav	72	36	0	18	meaningless	M
32	HG	70.8871	masculin	6Y	non	0		meaningless	NGF	BNGF17.wav	72	36	0	18	meaningless	M
32	HG	70.8871	masculin	6Y	non	1	7701	meaningless	PA	APAF5.wav	72	36	0	18	meaningless	M
32	HG	70.8871	masculin	6Y	non	0		meaningless	PA	APAF9.wav	72	36	0	18	meaningless	M
32	HG	70.8871	masculin	6Y	non	0		meaningless	NGF	BNGF15.wav	72	36	0	18	meaningless	M
32	HG	70.8871	masculin	6Y	non	1	11594	meaningless	NGF	BNGF14.wav	72	36	0	18	meaningless	M
32	HG	70.8871	masculin	6Y	non	1	8174	meaningless	PA	BPAF5.wav	72	36	0	18	meaningless	M
32	HG	70.8871	masculin	6Y	non	1	6831	meaningless	PA	APAF6.wav	72	36	0	18	meaningless	M
32	HG	70.8871	masculin	6Y	non	0		meaningless	PA	APAF3.wav	72	36	0	18	meaningless	M
32	HG	70.8871	masculin	6Y	non	1	5828	meaningless	PT	BPTF7.wav	72	36	0	18	meaningless	M
32	HG	70.8871	masculin	6Y	non	1	5778	meaningless	PT	APTF8.wav	72	36	0	18	meaningless	M
32	HG	70.8871	masculin	6Y	non	0		meaningless	NGF	BNGF11.wav	72	36	0	18	meaningless	M
32	HG	70.8871	masculin	6Y	non	0		meaningless	PA	APAF5.wav	72	36	0	18	meaningless	M
32	HG	70.8871	masculin	6Y	non	1	5372	meaningless	PT	BPTF9.wav	72	36	0	18	meaningless	M
32	HG	70.8871	masculin	6Y	non	1	9391	meaningless	NGF	ANGF16.wav	72	36	0	18	meaningless	M
32	HG	70.8871	masculin	6Y	non	0		meaningless	NGF	BNGF18.wav	72	36	0	18	meaningless	M
32	HG	70.8871	masculin	6Y	non	0		meaningless	PA	APAF8.wav	72	36	0	18	meaningless	M
32	HG	70.8871	masculin	6Y	non	1	6242	meaningless	PT	BPTF4.wav	72	36	0	18	meaningless	M
32	HG	70.8871	masculin	6Y	non	1	10045	meaningless	NGF	BNGF18.wav	72	36	0	18	meaningless	M
32	HG	70.8871	masculin	6Y	non	1	7731	meaningless	PA	APAF9.wav	72	36	0	18	meaningless	M
32	HG	70.8871	masculin	6Y	non	0		meaningless	NGF	ANGF17.wav	72	36	0	18	meaningless	M
32	HG	70.8871	masculin	6Y	non	1	9585	meaningless	NGF	ANGF2.wav	72	36	0	18	meaningless	M
32	HG	70.8871	masculin	6Y	non	0		meaningless	NGF	BNGF8.wav	72	36	0	18	meaningless	M
32	HG	70.8871	masculin	6Y	non	1	8931	meaningless	NGF	BNGF7.wav	72	36	0	18	meaningless	M
32	HG	70.8871	masculin	6Y	non	1	8247	meaningless	PA	BPAF2.wav	72	36	0	18	meaningless	M
32	HG	70.8871	masculin	6Y	non	1	6167	meaningless	PT	BPTF5.wav	72	36	0	18	meaningless	M
32	HG	70.8871	masculin	6Y	non	1	7249	meaningless	PT	APTF7.wav	72	36	0	18	meaningless	M
32	HG	70.8871	masculin	6Y	non	0		meaningless	PT	BPTF1.wav	72	36	0	18	meaningless	M
32	HG	70.8871	masculin	6Y	non	0		meaningless	NGF	BNGF5.wav	72	36	0	18	meaningless	M
32	HG	70.8871	masculin	6Y	non	0		meaningless	NGF	BNGF9.wav	72	36	0	18	meaningless	M
32	HG	70.8871	masculin	6Y	non	1	8140	meaningless	PA	APAF7.wav	72	36	0	18	meaningless	M
32	HG	70.8871	masculin	6Y	non	1	6509	meaningless	PT	APTF9.wav	72	36	0	18	meaningless	M
32	HG	70.8871	masculin	6Y	non	1	10758	meaningless	NGF	ANGF11.wav	72	36	0	18	meaningless	M
32	HG	70.8871	masculin	6Y	non	0		meaningless	NGF	BNGF14.wav	72	36	0	18	meaningless	M
32	HG	70.8871	masculin	6Y	non	0		meaningless	NGF	ANGF10.wav	72	36	0	18	meaningless	M
32	HG	70.8871	masculin	6Y	non	1	4809	meaningless	PA	BPAF1.wav	72	36	0	18	meaningless	M
32	HG	70.8871	masculin	6Y	non	1	11217	meaningless	NGF	BNGF3.wav	72	36	0	18	meaningless	M
32	HG	70.8871	masculin	6Y	non	1	6684	meaningless	PA	APAF3.wav	72	36	0	18	meaningless	M
32	HG	70.8871	masculin	6Y	non	1	7396	meaningless	PA	APAF2.wav	72	36	0	18	meaningless	M
32	HG	70.8871	masculin	6Y	non	1	11982	meaningless	NGF	BNGF9.wav	72	36	0	18	meaningless	M
32	HG	70.8871	masculin	6Y	non	0		meaningless	NGF	ANGF11.wav	72	36	0	18	meaningless	M
32	HG	70.8871	masculin	6Y	non	1	10905	meaningless	NGF	BNGF1.wav	72	36	0	18	meaningless	M
32	HG	70.8871	masculin	6Y	non	1	4823	meaningless	PA	BPAF4.wav	72	36	0	18	meaningless	M
32	HG	70.8871	masculin	6Y	non	1	6645	meaningless	PA	APAF1.wav	72	36	0	18	meaningless	M
32	HG	70.8871	masculin	6Y	non	0		meaningless	NGF	ANGF18.wav	72	36	0	18	meaningless	M
32	HG	70.8871	masculin	6Y	non	1	10757	meaningless	NGF	BNGF10.wav	72	36	0	18	meaningless	M
32	HG	70.8871	masculin	6Y	non	0		meaningless	NGF	ANGF9.wav	72	36	0	18	meaningless	M
32	HG	70.8871	masculin	6Y	non	0		meaningless	NGF	BNGF10.wav	72	36	0	18	meaningless	M
32	HG	70.8871	masculin	6Y	non	1	4837	meaningless	PT	BPTF8.wav	72	36	0	18	meaningless	M
32	HG	70.8871	masculin	6Y	non	0		meaningless	NGF	ANGF12.wav	72	36	0	18	meaningless	M
32	HG	70.8871	masculin	6Y	non	1	9289	meaningless	NGF	ANGF3.wav	72	36	0	18	meaningless	M
32	HG	70.8871	masculin	6Y	non	0		meaningless	PA	BPAF9.wav	72	36	0	18	meaningless	M
32	HG	70.8871	masculin	6Y	non	1	9651	meaningless	NGF	ANGF6.wav	72	36	0	18	meaningless	M
32	HG	70.8871	masculin	6Y	non	0		meaningless	PA	BPAF7.wav	72	36	0	18	meaningless	M
32	HG	70.8871	masculin	6Y	non	1	5363	meaningless	PT	BPTF6.wav	72	36	0	18	meaningless	M
32	HG	70.8871	masculin	6Y	non	1	9368	meaningless	NGF	BNGF8.wav	72	36	0	18	meaningless	M
32	HG	70.8871	masculin	6Y	non	1	5132	meaningless	PT	BPTF3.wav	72	36	0	18	meaningless	M
32	HG	70.8871	masculin	6Y	non	0		meaningless	NGF	ANGF13.wav	72	36	0	18	meaningless	M
32	HG	70.8871	masculin	6Y	non	1	6804	meaningless	PT	APTF2.wav	72	36	0	18	meaningless	M
32	HG	70.8871	masculin	6Y	non	0		meaningless	PA	APAF2.wav	72	36	0	18	meaningless	M
32	HG	70.8871	masculin	6Y	non	1	9835	meaningless	NGF	BNGF16.wav	72	36	0	18	meaningless	M
32	HG	70.8871	masculin	6Y	non	1	7927	meaningless	NGF	BNGF12.wav	72	36	0	18	meaningless	M
4	HG	96.3	féminin	8Y	non	1	5998	meaningless	PA	BPAF8.wav	72	36	0	18	meaningless	F
4	HG	96.3	féminin	8Y	non	0		meaningless	NGF	BNGF3.wav	72	36	0	18	meaningless	F
4	HG	96.3	féminin	8Y	non	0		meaningless	PA	APAF5.wav	72	36	0	18	meaningless	F
4	HG	96.3	féminin	8Y	non	0		meaningless	PA	APAF4.wav	72	36	0	18	meaningless	F
4	HG	96.3	féminin	8Y	non	1	4905	meaningless	PT	BPTF8.wav	72	36	0	18	meaningless	F
4	HG	96.3	féminin	8Y	non	0		meaningless	NGF	BNGF1.wav	72	36	0	18	meaningless	F
4	HG	96.3	féminin	8Y	non	1	9254	meaningless	NGF	BNGF4.wav	72	36	0	18	meaningless	F
4	HG	96.3	féminin	8Y	non	0		meaningless	PA	BPAF4.wav	72	36	0	18	meaningless	F
4	HG	96.3	féminin	8Y	non	1	6007	meaningless	PA	APAF5.wav	72	36	0	18	meaningless	F
4	HG	96.3	féminin	8Y	non	1	4796	meaningless	PA	APAF9.wav	72	36	0	18	meaningless	F
4	HG	96.3	féminin	8Y	non	1	10726	meaningless	NGF	ANGF17.wav	72	36	0	18	meaningless	F
4	HG	96.3	féminin	8Y	non	0		meaningless	NGF	BNGF17.wav	72	36	0	18	meaningless	F
4	HG	96.3	féminin	8Y	non	1	5452	meaningless	PT	BPTF3.wav	72	36	0	18	meaningless	F
4	HG	96.3	féminin	8Y	non	0		meaningless	PA	APAF9.wav	72	36	0	18	meaningless	F
4	HG	96.3	féminin	8Y	non	0		meaningless	NGF	BNGF7.wav	72	36	0	18	meaningless	F
4	HG	96.3	féminin	8Y	non	0		meaningless	PA	APAF7.wav	72	36	0	18	meaningless	F
4	HG	96.3	féminin	8Y	non	1	6814	meaningless	PA	APAF3.wav	72	36	0	18	meaningless	F
4	HG	96.3	féminin	8Y	non	1	8031	meaningless	NGF	BNGF12.wav	72	36	0	18	meaningless	F
4	HG	96.3	féminin	8Y	non	1	9689	meaningless	NGF	BNGF8.wav	72	36	0	18	meaningless	F
4	HG	96.3	féminin	8Y	non	1	8128	meaningless	PT	BPTF4.wav	72	36	0	18	meaningless	F
4	HG	96.3	féminin	8Y	non	1	5056	meaningless	PA	APAF8.wav	72	36	0	18	meaningless	F
4	HG	96.3	féminin	8Y	non	0		meaningless	PA	BPAF2.wav	72	36	0	18	meaningless	F
4	HG	96.3	féminin	8Y	non	1	6724	meaningless	PT	APTF2.wav	72	36	0	18	meaningless	F
4	HG	96.3	féminin	8Y	non	1	11112	meaningless	NGF	ANGF9.wav	72	36	0	18	meaningless	F
4	HG	96.3	féminin	8Y	non	0		meaningless	NGF	BNGF18.wav	72	36	0	18	meaningless	F
4	HG	96.3	féminin	8Y	non	1	12187	meaningless	NGF	BNGF6.wav	72	36	0	18	meaningless	F
4	HG	96.3	féminin	8Y	non	0		meaningless	NGF	BNGF5.wav	72	36	0	18	meaningless	F
4	HG	96.3	féminin	8Y	non	1	9911	meaningless	NGF	ANGF2.wav	72	36	0	18	meaningless	F
4	HG	96.3	féminin	8Y	non	1	7016	meaningless	PT	BPTF1.wav	72	36	0	18	meaningless	F
4	HG	96.3	féminin	8Y	non	0		meaningless	PA	BPAF5.wav	72	36	0	18	meaningless	F
4	HG	96.3	féminin	8Y	non	0		meaningless	NGF	ANGF5.wav	72	36	0	18	meaningless	F
4	HG	96.3	féminin	8Y	non	1	9171	meaningless	NGF	BNGF5.wav	72	36	0	18	meaningless	F
4	HG	96.3	féminin	8Y	non	1	4445	meaningless	PT	APTF4.wav	72	36	0	18	meaningless	F
4	HG	96.3	féminin	8Y	non	0		meaningless	NGF	ANGF10.wav	72	36	0	18	meaningless	F
4	HG	96.3	féminin	8Y	non	1	11770	meaningless	NGF	ANGF4.wav	72	36	0	18	meaningless	F
4	HG	96.3	féminin	8Y	non	0		meaningless	NGF	ANGF15.wav	72	36	0	18	meaningless	F
4	HG	96.3	féminin	8Y	non	1	6643	meaningless	PA	BPAF7.wav	72	36	0	18	meaningless	F
4	HG	96.3	féminin	8Y	non	1	7140	meaningless	PT	BPTF7.wav	72	36	0	18	meaningless	F
4	HG	96.3	féminin	8Y	non	1	4335	meaningless	PT	APTF3.wav	72	36	0	18	meaningless	F
4	HG	96.3	féminin	8Y	non	1	7669	meaningless	PA	BPAF4.wav	72	36	0	18	meaningless	F
4	HG	96.3	féminin	8Y	non	1	13666	meaningless	NGF	BNGF1.wav	72	36	0	18	meaningless	F
4	HG	96.3	féminin	8Y	non	1	5724	meaningless	PT	BPTF6.wav	72	36	0	18	meaningless	F
4	HG	96.3	féminin	8Y	non	1	10366	meaningless	NGF	ANGF1.wav	72	36	0	18	meaningless	F
4	HG	96.3	féminin	8Y	non	1	4804	meaningless	PA	BPAF1.wav	72	36	0	18	meaningless	F
4	HG	96.3	féminin	8Y	non	0		meaningless	NGF	BNGF12.wav	72	36	0	18	meaningless	F
4	HG	96.3	féminin	8Y	non	1	4930	meaningless	PT	APTF7.wav	72	36	0	18	meaningless	F
4	HG	96.3	féminin	8Y	non	1	10144	meaningless	NGF	ANGF16.wav	72	36	0	18	meaningless	F
4	HG	96.3	féminin	8Y	non	1	10711	meaningless	NGF	ANGF13.wav	72	36	0	18	meaningless	F
4	HG	96.3	féminin	8Y	non	0		meaningless	NGF	ANGF9.wav	72	36	0	18	meaningless	F
4	HG	96.3	féminin	8Y	non	1	12872	meaningless	NGF	BNGF17.wav	72	36	0	18	meaningless	F
4	HG	96.3	féminin	8Y	non	0		meaningless	PA	APAF8.wav	72	36	0	18	meaningless	F
4	HG	96.3	féminin	8Y	non	0		meaningless	PA	BPAF6.wav	72	36	0	18	meaningless	F
4	HG	96.3	féminin	8Y	non	1	6487	meaningless	PA	APAF7.wav	72	36	0	18	meaningless	F
4	HG	96.3	féminin	8Y	non	1	9655	meaningless	NGF	ANGF5.wav	72	36	0	18	meaningless	F
4	HG	96.3	féminin	8Y	non	0		meaningless	NGF	ANGF7.wav	72	36	0	18	meaningless	F
4	HG	96.3	féminin	8Y	non	0		meaningless	NGF	BNGF15.wav	72	36	0	18	meaningless	F
4	HG	96.3	féminin	8Y	non	1	10527	meaningless	NGF	BNGF9.wav	72	36	0	18	meaningless	F
4	HG	96.3	féminin	8Y	non	0		meaningless	NGF	ANGF6.wav	72	36	0	18	meaningless	F
4	HG	96.3	féminin	8Y	non	1	7892	meaningless	PA	BPAF2.wav	72	36	0	18	meaningless	F
4	HG	96.3	féminin	8Y	non	1	11708	meaningless	NGF	BNGF15.wav	72	36	0	18	meaningless	F
4	HG	96.3	féminin	8Y	non	1	8416	meaningless	PA	BPAF3.wav	72	36	0	18	meaningless	F
4	HG	96.3	féminin	8Y	non	0		meaningless	NGF	ANGF13.wav	72	36	0	18	meaningless	F
4	HG	96.3	féminin	8Y	non	1	13165	meaningless	NGF	ANGF18.wav	72	36	0	18	meaningless	F
4	HG	96.3	féminin	8Y	non	0		meaningless	NGF	ANGF14.wav	72	36	0	18	meaningless	F
4	HG	96.3	féminin	8Y	non	0		meaningless	PA	APAF1.wav	72	36	0	18	meaningless	F
4	HG	96.3	féminin	8Y	non	1	6090	meaningless	PA	APAF1.wav	72	36	0	18	meaningless	F
4	HG	96.3	féminin	8Y	non	0		meaningless	NGF	ANGF1.wav	72	36	0	18	meaningless	F
4	HG	96.3	féminin	8Y	non	0		meaningless	NGF	BNGF4.wav	72	36	0	18	meaningless	F
4	HG	96.3	féminin	8Y	non	1	8865	meaningless	NGF	ANGF6.wav	72	36	0	18	meaningless	F
4	HG	96.3	féminin	8Y	non	1	6775	meaningless	PT	BPTF5.wav	72	36	0	18	meaningless	F
4	HG	96.3	féminin	8Y	non	0		meaningless	NGF	ANGF8.wav	72	36	0	18	meaningless	F
4	HG	96.3	féminin	8Y	non	0		meaningless	NGF	BNGF10.wav	72	36	0	18	meaningless	F
4	HG	96.3	féminin	8Y	non	1	6007	meaningless	PT	APTF8.wav	72	36	0	18	meaningless	F
4	HG	96.3	féminin	8Y	non	1	7229	meaningless	PA	BPAF6.wav	72	36	0	18	meaningless	F
4	HG	96.3	féminin	8Y	non	0		meaningless	NGF	BNGF16.wav	72	36	0	18	meaningless	F
4	HG	96.3	féminin	8Y	non	1	5906	meaningless	PT	APTF9.wav	72	36	0	18	meaningless	F
4	HG	96.3	féminin	8Y	non	1	6885	meaningless	PA	APAF4.wav	72	36	0	18	meaningless	F
4	HG	96.3	féminin	8Y	non	1	9530	meaningless	NGF	ANGF3.wav	72	36	0	18	meaningless	F
4	HG	96.3	féminin	8Y	non	0		meaningless	NGF	BNGF2.wav	72	36	0	18	meaningless	F
4	HG	96.3	féminin	8Y	non	1	10930	meaningless	NGF	ANGF11.wav	72	36	0	18	meaningless	F
4	HG	96.3	féminin	8Y	non	0		meaningless	NGF	BNGF14.wav	72	36	0	18	meaningless	F
4	HG	96.3	féminin	8Y	non	0		meaningless	NGF	ANGF3.wav	72	36	0	18	meaningless	F
4	HG	96.3	féminin	8Y	non	1	5660	meaningless	PT	BPTF9.wav	72	36	0	18	meaningless	F
4	HG	96.3	féminin	8Y	non	1	11209	meaningless	NGF	BNGF3.wav	72	36	0	18	meaningless	F
4	HG	96.3	féminin	8Y	non	0		meaningless	PT	APTF6.wav	72	36	0	18	meaningless	F
4	HG	96.3	féminin	8Y	non	1	4822	meaningless	PT	APTF1.wav	72	36	0	18	meaningless	F
4	HG	96.3	féminin	8Y	non	0		meaningless	NGF	ANGF12.wav	72	36	0	18	meaningless	F
4	HG	96.3	féminin	8Y	non	1	10140	meaningless	NGF	BNGF13.wav	72	36	0	18	meaningless	F
4	HG	96.3	féminin	8Y	non	0		meaningless	NGF	ANGF11.wav	72	36	0	18	meaningless	F
4	HG	96.3	féminin	8Y	non	0		meaningless	PT	BPTF2.wav	72	36	0	18	meaningless	F
4	HG	96.3	féminin	8Y	non	1	11060	meaningless	NGF	ANGF15.wav	72	36	0	18	meaningless	F
4	HG	96.3	féminin	8Y	non	1	9848	meaningless	NGF	ANGF12.wav	72	36	0	18	meaningless	F
4	HG	96.3	féminin	8Y	non	0		meaningless	PA	BPAF9.wav	72	36	0	18	meaningless	F
4	HG	96.3	féminin	8Y	non	0		meaningless	NGF	ANGF17.wav	72	36	0	18	meaningless	F
4	HG	96.3	féminin	8Y	non	1	6254	meaningless	PT	APTF5.wav	72	36	0	18	meaningless	F
4	HG	96.3	féminin	8Y	non	0		meaningless	PA	BPAF7.wav	72	36	0	18	meaningless	F
4	HG	96.3	féminin	8Y	non	1	10892	meaningless	NGF	BNGF10.wav	72	36	0	18	meaningless	F
4	HG	96.3	féminin	8Y	non	0		meaningless	NGF	BNGF11.wav	72	36	0	18	meaningless	F
4	HG	96.3	féminin	8Y	non	0		meaningless	PA	BPAF1.wav	72	36	0	18	meaningless	F
4	HG	96.3	féminin	8Y	non	0		meaningless	NGF	ANGF16.wav	72	36	0	18	meaningless	F
4	HG	96.3	féminin	8Y	non	1	7445	meaningless	PA	BPAF9.wav	72	36	0	18	meaningless	F
4	HG	96.3	féminin	8Y	non	0		meaningless	PA	BPAF3.wav	72	36	0	18	meaningless	F
4	HG	96.3	féminin	8Y	non	1	11793	meaningless	NGF	BNGF18.wav	72	36	0	18	meaningless	F
4	HG	96.3	féminin	8Y	non	0		meaningless	NGF	BNGF8.wav	72	36	0	18	meaningless	F
4	HG	96.3	féminin	8Y	non	0		meaningless	NGF	ANGF18.wav	72	36	0	18	meaningless	F
4	HG	96.3	féminin	8Y	non	0		meaningless	NGF	BNGF13.wav	72	36	0	18	meaningless	F
4	HG	96.3	féminin	8Y	non	1	4306	meaningless	NGF	ANGF8.wav	72	36	0	18	meaningless	F
4	HG	96.3	féminin	8Y	non	1	5924	meaningless	PA	APAF2.wav	72	36	0	18	meaningless	F
4	HG	96.3	féminin	8Y	non	1	8845	meaningless	NGF	ANGF14.wav	72	36	0	18	meaningless	F
4	HG	96.3	féminin	8Y	non	1	11289	meaningless	NGF	ANGF10.wav	72	36	0	18	meaningless	F
4	HG	96.3	féminin	8Y	non	1	9353	meaningless	PA	BPAF5.wav	72	36	0	18	meaningless	F
4	HG	96.3	féminin	8Y	non	0		meaningless	NGF	BNGF6.wav	72	36	0	18	meaningless	F
4	HG	96.3	féminin	8Y	non	0		meaningless	PA	APAF3.wav	72	36	0	18	meaningless	F
4	HG	96.3	féminin	8Y	non	0		meaningless	NGF	ANGF2.wav	72	36	0	18	meaningless	F
4	HG	96.3	féminin	8Y	non	0		meaningless	NGF	ANGF4.wav	72	36	0	18	meaningless	F
4	HG	96.3	féminin	8Y	non	1	10550	meaningless	NGF	ANGF7.wav	72	36	0	18	meaningless	F
4	HG	96.3	féminin	8Y	non	1	6318	meaningless	PA	APAF6.wav	72	36	0	18	meaningless	F
4	HG	96.3	féminin	8Y	non	1	10463	meaningless	NGF	BNGF7.wav	72	36	0	18	meaningless	F
4	HG	96.3	féminin	8Y	non	1	10704	meaningless	NGF	BNGF2.wav	72	36	0	18	meaningless	F
4	HG	96.3	féminin	8Y	non	0		meaningless	PA	APAF2.wav	72	36	0	18	meaningless	F
4	HG	96.3	féminin	8Y	non	1	10260	meaningless	NGF	BNGF11.wav	72	36	0	18	meaningless	F
4	HG	96.3	féminin	8Y	non	0		meaningless	PA	APAF6.wav	72	36	0	18	meaningless	F
4	HG	96.3	féminin	8Y	non	0		meaningless	PA	BPAF8.wav	72	36	0	18	meaningless	F
4	HG	96.3	féminin	8Y	non	1	10246	meaningless	NGF	BNGF16.wav	72	36	0	18	meaningless	F
4	HG	96.3	féminin	8Y	non	0		meaningless	NGF	BNGF9.wav	72	36	0	18	meaningless	F
4	HG	96.3	féminin	8Y	non	1	13397	meaningless	NGF	BNGF14.wav	72	36	0	18	meaningless	F
6	HG	121.884	féminin	10Y	non	0		meaningless	NGF	ANGF8.wav	72	36	0	18	meaningless	F
6	HG	121.884	féminin	10Y	non	1	14560	meaningless	NGF	ANGF5.wav	72	36	0	18	meaningless	F
6	HG	121.884	féminin	10Y	non	0		meaningless	NGF	BNGF16.wav	72	36	0	18	meaningless	F
6	HG	121.884	féminin	10Y	non	1	7510	meaningless	PT	BPTF7.wav	72	36	0	18	meaningless	F
6	HG	121.884	féminin	10Y	non	1	10817	meaningless	NGF	ANGF11.wav	72	36	0	18	meaningless	F
6	HG	121.884	féminin	10Y	non	1	11530	meaningless	NGF	BNGF16.wav	72	36	0	18	meaningless	F
6	HG	121.884	féminin	10Y	non	1	5902	meaningless	PT	BPTF4.wav	72	36	0	18	meaningless	F
6	HG	121.884	féminin	10Y	non	1	7880	meaningless	PA	BPAF6.wav	72	36	0	18	meaningless	F
6	HG	121.884	féminin	10Y	non	0		meaningless	NGF	ANGF6.wav	72	36	0	18	meaningless	F
6	HG	121.884	féminin	10Y	non	0		meaningless	PA	BPAF9.wav	72	36	0	18	meaningless	F
6	HG	121.884	féminin	10Y	non	0		meaningless	PA	APAF8.wav	72	36	0	18	meaningless	F
6	HG	121.884	féminin	10Y	non	0		meaningless	NGF	BNGF1.wav	72	36	0	18	meaningless	F
6	HG	121.884	féminin	10Y	non	0		meaningless	NGF	BNGF15.wav	72	36	0	18	meaningless	F
6	HG	121.884	féminin	10Y	non	1	11210	meaningless	NGF	BNGF10.wav	72	36	0	18	meaningless	F
6	HG	121.884	féminin	10Y	non	1	9747	meaningless	NGF	ANGF2.wav	72	36	0	18	meaningless	F
6	HG	121.884	féminin	10Y	non	1	5433	meaningless	PA	BPAF3.wav	72	36	0	18	meaningless	F
6	HG	121.884	féminin	10Y	non	0		meaningless	PA	APAF2.wav	72	36	0	18	meaningless	F
6	HG	121.884	féminin	10Y	non	0		meaningless	NGF	ANGF3.wav	72	36	0	18	meaningless	F
6	HG	121.884	féminin	10Y	non	0		meaningless	NGF	BNGF17.wav	72	36	0	18	meaningless	F
6	HG	121.884	féminin	10Y	non	0		meaningless	NGF	ANGF9.wav	72	36	0	18	meaningless	F
6	HG	121.884	féminin	10Y	non	0		meaningless	PA	BPAF4.wav	72	36	0	18	meaningless	F
6	HG	121.884	féminin	10Y	non	1	7463	meaningless	PT	APTF2.wav	72	36	0	18	meaningless	F
6	HG	121.884	féminin	10Y	non	0		meaningless	NGF	BNGF12.wav	72	36	0	18	meaningless	F
6	HG	121.884	féminin	10Y	non	1	6617	meaningless	PT	BPTF6.wav	72	36	0	18	meaningless	F
6	HG	121.884	féminin	10Y	non	0		meaningless	NGF	BNGF13.wav	72	36	0	18	meaningless	F
6	HG	121.884	féminin	10Y	non	1	7429	meaningless	PA	APAF2.wav	72	36	0	18	meaningless	F
6	HG	121.884	féminin	10Y	non	1	10929	meaningless	NGF	ANGF12.wav	72	36	0	18	meaningless	F
6	HG	121.884	féminin	10Y	non	1	10278	meaningless	NGF	ANGF3.wav	72	36	0	18	meaningless	F
6	HG	121.884	féminin	10Y	non	1	10491	meaningless	NGF	BNGF2.wav	72	36	0	18	meaningless	F
6	HG	121.884	féminin	10Y	non	0		meaningless	NGF	ANGF1.wav	72	36	0	18	meaningless	F
6	HG	121.884	féminin	10Y	non	1	12589	meaningless	NGF	ANGF9.wav	72	36	0	18	meaningless	F
6	HG	121.884	féminin	10Y	non	0		meaningless	NGF	ANGF16.wav	72	36	0	18	meaningless	F
6	HG	121.884	féminin	10Y	non	1	10385	meaningless	NGF	ANGF6.wav	72	36	0	18	meaningless	F
6	HG	121.884	féminin	10Y	non	0		meaningless	NGF	BNGF14.wav	72	36	0	18	meaningless	F
6	HG	121.884	féminin	10Y	non	1	13270	meaningless	NGF	ANGF7.wav	72	36	0	18	meaningless	F
6	HG	121.884	féminin	10Y	non	0		meaningless	NGF	ANGF5.wav	72	36	0	18	meaningless	F
6	HG	121.884	féminin	10Y	non	1	5787	meaningless	PT	BPTF9.wav	72	36	0	18	meaningless	F
6	HG	121.884	féminin	10Y	non	1	6988	meaningless	PT	BPTF2.wav	72	36	0	18	meaningless	F
6	HG	121.884	féminin	10Y	non	1	12385	meaningless	NGF	BNGF14.wav	72	36	0	18	meaningless	F
6	HG	121.884	féminin	10Y	non	1	12823	meaningless	NGF	ANGF10.wav	72	36	0	18	meaningless	F
6	HG	121.884	féminin	10Y	non	0		meaningless	PA	BPAF5.wav	72	36	0	18	meaningless	F
6	HG	121.884	féminin	10Y	non	1	10464	meaningless	NGF	ANGF8.wav	72	36	0	18	meaningless	F
6	HG	121.884	féminin	10Y	non	0		meaningless	NGF	BNGF6.wav	72	36	0	18	meaningless	F
6	HG	121.884	féminin	10Y	non	1	5244	meaningless	PT	APTF3.wav	72	36	0	18	meaningless	F
6	HG	121.884	féminin	10Y	non	1	7629	meaningless	PA	BPAF8.wav	72	36	0	18	meaningless	F
6	HG	121.884	féminin	10Y	non	0		meaningless	PA	APAF5.wav	72	36	0	18	meaningless	F
6	HG	121.884	féminin	10Y	non	1	6810	meaningless	PA	APAF5.wav	72	36	0	18	meaningless	F
6	HG	121.884	féminin	10Y	non	1	7677	meaningless	PA	BPAF5.wav	72	36	0	18	meaningless	F
6	HG	121.884	féminin	10Y	non	1	11416	meaningless	NGF	BNGF1.wav	72	36	0	18	meaningless	F
6	HG	121.884	féminin	10Y	non	1	6978	meaningless	PA	BPAF9.wav	72	36	0	18	meaningless	F
6	HG	121.884	féminin	10Y	non	0		meaningless	NGF	ANGF15.wav	72	36	0	18	meaningless	F
6	HG	121.884	féminin	10Y	non	1	7000	meaningless	PA	APAF1.wav	72	36	0	18	meaningless	F
6	HG	121.884	féminin	10Y	non	0		meaningless	PA	BPAF6.wav	72	36	0	18	meaningless	F
6	HG	121.884	féminin	10Y	non	1	6885	meaningless	PT	BPTF8.wav	72	36	0	18	meaningless	F
6	HG	121.884	féminin	10Y	non	0		meaningless	NGF	ANGF4.wav	72	36	0	18	meaningless	F
6	HG	121.884	féminin	10Y	non	1	11362	meaningless	NGF	BNGF18.wav	72	36	0	18	meaningless	F
6	HG	121.884	féminin	10Y	non	1	11000	meaningless	NGF	ANGF17.wav	72	36	0	18	meaningless	F
6	HG	121.884	féminin	10Y	non	1	6638	meaningless	PT	APTF6.wav	72	36	0	18	meaningless	F
6	HG	121.884	féminin	10Y	non	1	11785	meaningless	NGF	ANGF4.wav	72	36	0	18	meaningless	F
6	HG	121.884	féminin	10Y	non	1	7671	meaningless	PA	APAF9.wav	72	36	0	18	meaningless	F
6	HG	121.884	féminin	10Y	non	0		meaningless	PA	BPAF7.wav	72	36	0	18	meaningless	F
6	HG	121.884	féminin	10Y	non	0		meaningless	NGF	BNGF7.wav	72	36	0	18	meaningless	F
6	HG	121.884	féminin	10Y	non	1	10677	meaningless	NGF	BNGF13.wav	72	36	0	18	meaningless	F
6	HG	121.884	féminin	10Y	non	0		meaningless	PA	BPAF2.wav	72	36	0	18	meaningless	F
6	HG	121.884	féminin	10Y	non	1	5002	meaningless	PA	BPAF1.wav	72	36	0	18	meaningless	F
6	HG	121.884	féminin	10Y	non	0		meaningless	NGF	ANGF17.wav	72	36	0	18	meaningless	F
6	HG	121.884	féminin	10Y	non	1	5886	meaningless	PT	APTF4.wav	72	36	0	18	meaningless	F
6	HG	121.884	féminin	10Y	non	1	5268	meaningless	PA	APAF8.wav	72	36	0	18	meaningless	F
6	HG	121.884	féminin	10Y	non	0		meaningless	PA	APAF4.wav	72	36	0	18	meaningless	F
6	HG	121.884	féminin	10Y	non	1	8393	meaningless	PT	APTF5.wav	72	36	0	18	meaningless	F
6	HG	121.884	féminin	10Y	non	1	6238	meaningless	PA	BPAF7.wav	72	36	0	18	meaningless	F
6	HG	121.884	féminin	10Y	non	1	10878	meaningless	NGF	ANGF1.wav	72	36	0	18	meaningless	F
6	HG	121.884	féminin	10Y	non	1	10107	meaningless	NGF	ANGF16.wav	72	36	0	18	meaningless	F
6	HG	121.884	féminin	10Y	non	1	6423	meaningless	PT	BPTF3.wav	72	36	0	18	meaningless	F
6	HG	121.884	féminin	10Y	non	1	11284	meaningless	NGF	BNGF9.wav	72	36	0	18	meaningless	F
6	HG	121.884	féminin	10Y	non	1	9305	meaningless	NGF	BNGF8.wav	72	36	0	18	meaningless	F
6	HG	121.884	féminin	10Y	non	0		meaningless	NGF	BNGF3.wav	72	36	0	18	meaningless	F
6	HG	121.884	féminin	10Y	non	1	10888	meaningless	NGF	BNGF7.wav	72	36	0	18	meaningless	F
6	HG	121.884	féminin	10Y	non	0		meaningless	PA	APAF3.wav	72	36	0	18	meaningless	F
6	HG	121.884	féminin	10Y	non	0		meaningless	NGF	BNGF9.wav	72	36	0	18	meaningless	F
6	HG	121.884	féminin	10Y	non	0		meaningless	NGF	BNGF2.wav	72	36	0	18	meaningless	F
6	HG	121.884	féminin	10Y	non	1	11991	meaningless	NGF	ANGF13.wav	72	36	0	18	meaningless	F
6	HG	121.884	féminin	10Y	non	1	6986	meaningless	PT	BPTF5.wav	72	36	0	18	meaningless	F
6	HG	121.884	féminin	10Y	non	1	11059	meaningless	NGF	BNGF6.wav	72	36	0	18	meaningless	F
6	HG	121.884	féminin	10Y	non	1	9459	meaningless	NGF	BNGF5.wav	72	36	0	18	meaningless	F
6	HG	121.884	féminin	10Y	non	0		meaningless	NGF	ANGF13.wav	72	36	0	18	meaningless	F
6	HG	121.884	féminin	10Y	non	0		meaningless	NGF	BNGF18.wav	72	36	0	18	meaningless	F
6	HG	121.884	féminin	10Y	non	1	7273	meaningless	PT	BPTF1.wav	72	36	0	18	meaningless	F
6	HG	121.884	féminin	10Y	non	1	12264	meaningless	NGF	ANGF15.wav	72	36	0	18	meaningless	F
6	HG	121.884	féminin	10Y	non	0		meaningless	NGF	ANGF11.wav	72	36	0	18	meaningless	F
6	HG	121.884	féminin	10Y	non	1	7740	meaningless	PA	APAF6.wav	72	36	0	18	meaningless	F
6	HG	121.884	féminin	10Y	non	1	12435	meaningless	NGF	ANGF18.wav	72	36	0	18	meaningless	F
6	HG	121.884	féminin	10Y	non	1	6667	meaningless	PT	APTF9.wav	72	36	0	18	meaningless	F
6	HG	121.884	féminin	10Y	non	1	12168	meaningless	NGF	BNGF3.wav	72	36	0	18	meaningless	F
6	HG	121.884	féminin	10Y	non	0		meaningless	NGF	ANGF10.wav	72	36	0	18	meaningless	F
6	HG	121.884	féminin	10Y	non	1	5996	meaningless	PA	APAF7.wav	72	36	0	18	meaningless	F
6	HG	121.884	féminin	10Y	non	1	5689	meaningless	PA	APAF3.wav	72	36	0	18	meaningless	F
6	HG	121.884	féminin	10Y	non	0		meaningless	PA	BPAF1.wav	72	36	0	18	meaningless	F
6	HG	121.884	féminin	10Y	non	1	10190	meaningless	NGF	ANGF14.wav	72	36	0	18	meaningless	F
6	HG	121.884	féminin	10Y	non	0		meaningless	NGF	BNGF5.wav	72	36	0	18	meaningless	F
6	HG	121.884	féminin	10Y	non	0		meaningless	PA	APAF7.wav	72	36	0	18	meaningless	F
6	HG	121.884	féminin	10Y	non	1	12575	meaningless	NGF	BNGF15.wav	72	36	0	18	meaningless	F
6	HG	121.884	féminin	10Y	non	0		meaningless	NGF	ANGF12.wav	72	36	0	18	meaningless	F
6	HG	121.884	féminin	10Y	non	0		meaningless	NGF	ANGF2.wav	72	36	0	18	meaningless	F
6	HG	121.884	féminin	10Y	non	0		meaningless	NGF	ANGF18.wav	72	36	0	18	meaningless	F
6	HG	121.884	féminin	10Y	non	1	9089	meaningless	PA	BPAF4.wav	72	36	0	18	meaningless	F
6	HG	121.884	féminin	10Y	non	1	11008	meaningless	NGF	BNGF4.wav	72	36	0	18	meaningless	F
6	HG	121.884	féminin	10Y	non	0		meaningless	NGF	ANGF14.wav	72	36	0	18	meaningless	F
6	HG	121.884	féminin	10Y	non	1	8507	meaningless	NGF	BNGF12.wav	72	36	0	18	meaningless	F
6	HG	121.884	féminin	10Y	non	0		meaningless	PA	APAF9.wav	72	36	0	18	meaningless	F
6	HG	121.884	féminin	10Y	non	0		meaningless	PA	BPAF8.wav	72	36	0	18	meaningless	F
6	HG	121.884	féminin	10Y	non	0		meaningless	PA	APAF1.wav	72	36	0	18	meaningless	F
6	HG	121.884	féminin	10Y	non	0		meaningless	PA	APAF6.wav	72	36	0	18	meaningless	F
6	HG	121.884	féminin	10Y	non	1	6692	meaningless	PA	APAF4.wav	72	36	0	18	meaningless	F
6	HG	121.884	féminin	10Y	non	0		meaningless	PA	BPAF3.wav	72	36	0	18	meaningless	F
6	HG	121.884	féminin	10Y	non	0		meaningless	NGF	BNGF11.wav	72	36	0	18	meaningless	F
6	HG	121.884	féminin	10Y	non	0		meaningless	NGF	ANGF7.wav	72	36	0	18	meaningless	F
6	HG	121.884	féminin	10Y	non	0		meaningless	NGF	BNGF10.wav	72	36	0	18	meaningless	F
6	HG	121.884	féminin	10Y	non	0		meaningless	NGF	BNGF8.wav	72	36	0	18	meaningless	F
6	HG	121.884	féminin	10Y	non	1	6631	meaningless	PT	APTF7.wav	72	36	0	18	meaningless	F
6	HG	121.884	féminin	10Y	non	1	7490	meaningless	PA	BPAF2.wav	72	36	0	18	meaningless	F
6	HG	121.884	féminin	10Y	non	1	9821	meaningless	NGF	BNGF11.wav	72	36	0	18	meaningless	F
6	HG	121.884	féminin	10Y	non	1	7168	meaningless	PT	APTF8.wav	72	36	0	18	meaningless	F
6	HG	121.884	féminin	10Y	non	1	5556	meaningless	PT	APTF1.wav	72	36	0	18	meaningless	F
6	HG	121.884	féminin	10Y	non	1	11825	meaningless	NGF	BNGF17.wav	72	36	0	18	meaningless	F
6	HG	121.884	féminin	10Y	non	0		meaningless	NGF	BNGF4.wav	72	36	0	18	meaningless	F
8	HG	122.2	masculin	10Y	non	0		meaningless	NGF	ANGF16.wav	72	36	0	18	meaningless	M
8	HG	122.2	masculin	10Y	non	1	12149	meaningless	NGF	BNGF17.wav	72	36	0	18	meaningless	M
8	HG	122.2	masculin	10Y	non	1	7895	meaningless	PA	BPAF2.wav	72	36	0	18	meaningless	M
8	HG	122.2	masculin	10Y	non	1	14711	meaningless	NGF	BNGF8.wav	72	36	0	18	meaningless	M
8	HG	122.2	masculin	10Y	non	0		meaningless	NGF	BNGF1.wav	72	36	0	18	meaningless	M
8	HG	122.2	masculin	10Y	non	1	6749	meaningless	PT	BPTF9.wav	72	36	0	18	meaningless	M
8	HG	122.2	masculin	10Y	non	0		meaningless	NGF	ANGF1.wav	72	36	0	18	meaningless	M
8	HG	122.2	masculin	10Y	non	1	7231	meaningless	PA	BPAF7.wav	72	36	0	18	meaningless	M
8	HG	122.2	masculin	10Y	non	1	6587	meaningless	PA	BPAF4.wav	72	36	0	18	meaningless	M
8	HG	122.2	masculin	10Y	non	0		meaningless	NGF	BNGF17.wav	72	36	0	18	meaningless	M
8	HG	122.2	masculin	10Y	non	1	6234	meaningless	PA	APAF1.wav	72	36	0	18	meaningless	M
8	HG	122.2	masculin	10Y	non	1	11411	meaningless	NGF	ANGF1.wav	72	36	0	18	meaningless	M
8	HG	122.2	masculin	10Y	non	1	11589	meaningless	NGF	ANGF7.wav	72	36	0	18	meaningless	M
8	HG	122.2	masculin	10Y	non	0		meaningless	NGF	ANGF3.wav	72	36	0	18	meaningless	M
8	HG	122.2	masculin	10Y	non	0		meaningless	NGF	BNGF13.wav	72	36	0	18	meaningless	M
8	HG	122.2	masculin	10Y	non	0		meaningless	NGF	BNGF11.wav	72	36	0	18	meaningless	M
8	HG	122.2	masculin	10Y	non	1	10677	meaningless	NGF	ANGF13.wav	72	36	0	18	meaningless	M
8	HG	122.2	masculin	10Y	non	1	7831	meaningless	PA	APAF6.wav	72	36	0	18	meaningless	M
8	HG	122.2	masculin	10Y	non	0		meaningless	PA	APAF9.wav	72	36	0	18	meaningless	M
8	HG	122.2	masculin	10Y	non	1	6895	meaningless	PT	APTF8.wav	72	36	0	18	meaningless	M
8	HG	122.2	masculin	10Y	non	1	10027	meaningless	NGF	ANGF16.wav	72	36	0	18	meaningless	M
8	HG	122.2	masculin	10Y	non	1	7053	meaningless	PT	APTF6.wav	72	36	0	18	meaningless	M
8	HG	122.2	masculin	10Y	non	1	13452	meaningless	NGF	BNGF13.wav	72	36	0	18	meaningless	M
8	HG	122.2	masculin	10Y	non	1	4794	meaningless	PT	APTF1.wav	72	36	0	18	meaningless	M
8	HG	122.2	masculin	10Y	non	1	7677	meaningless	PA	BPAF8.wav	72	36	0	18	meaningless	M
8	HG	122.2	masculin	10Y	non	1	6896	meaningless	PA	APAF7.wav	72	36	0	18	meaningless	M
8	HG	122.2	masculin	10Y	non	0		meaningless	PA	BPAF1.wav	72	36	0	18	meaningless	M
8	HG	122.2	masculin	10Y	non	1	8485	meaningless	PA	APAF4.wav	72	36	0	18	meaningless	M
8	HG	122.2	masculin	10Y	non	0		meaningless	NGF	ANGF18.wav	72	36	0	18	meaningless	M
8	HG	122.2	masculin	10Y	non	1	10798	meaningless	NGF	BNGF10.wav	72	36	0	18	meaningless	M
8	HG	122.2	masculin	10Y	non	1	10775	meaningless	NGF	ANGF3.wav	72	36	0	18	meaningless	M
8	HG	122.2	masculin	10Y	non	1	8758	meaningless	PA	BPAF3.wav	72	36	0	18	meaningless	M
8	HG	122.2	masculin	10Y	non	1	7266	meaningless	PA	BPAF9.wav	72	36	0	18	meaningless	M
8	HG	122.2	masculin	10Y	non	1	5715	meaningless	PA	APAF3.wav	72	36	0	18	meaningless	M
8	HG	122.2	masculin	10Y	non	0		meaningless	NGF	BNGF5.wav	72	36	0	18	meaningless	M
8	HG	122.2	masculin	10Y	non	0		meaningless	NGF	ANGF4.wav	72	36	0	18	meaningless	M
8	HG	122.2	masculin	10Y	non	1	11683	meaningless	NGF	BNGF9.wav	72	36	0	18	meaningless	M
8	HG	122.2	masculin	10Y	non	0		meaningless	PA	APAF8.wav	72	36	0	18	meaningless	M
8	HG	122.2	masculin	10Y	non	1	8530	meaningless	NGF	BNGF12.wav	72	36	0	18	meaningless	M
8	HG	122.2	masculin	10Y	non	0		meaningless	NGF	BNGF18.wav	72	36	0	18	meaningless	M
8	HG	122.2	masculin	10Y	non	1	6786	meaningless	PT	BPTF8.wav	72	36	0	18	meaningless	M
8	HG	122.2	masculin	10Y	non	0		meaningless	NGF	ANGF17.wav	72	36	0	18	meaningless	M
8	HG	122.2	masculin	10Y	non	1	11732	meaningless	NGF	ANGF10.wav	72	36	0	18	meaningless	M
8	HG	122.2	masculin	10Y	non	0		meaningless	PA	APAF1.wav	72	36	0	18	meaningless	M
8	HG	122.2	masculin	10Y	non	0		meaningless	NGF	ANGF6.wav	72	36	0	18	meaningless	M
8	HG	122.2	masculin	10Y	non	1	6661	meaningless	PT	APTF5.wav	72	36	0	18	meaningless	M
8	HG	122.2	masculin	10Y	non	1	10618	meaningless	NGF	ANGF6.wav	72	36	0	18	meaningless	M
8	HG	122.2	masculin	10Y	non	1	6580	meaningless	PT	BPTF7.wav	72	36	0	18	meaningless	M
8	HG	122.2	masculin	10Y	non	0		meaningless	PA	APAF3.wav	72	36	0	18	meaningless	M
8	HG	122.2	masculin	10Y	non	0		meaningless	NGF	BNGF3.wav	72	36	0	18	meaningless	M
8	HG	122.2	masculin	10Y	non	1	6502	meaningless	PT	APTF4.wav	72	36	0	18	meaningless	M
8	HG	122.2	masculin	10Y	non	1	7968	meaningless	PA	APAF5.wav	72	36	0	18	meaningless	M
8	HG	122.2	masculin	10Y	non	1	10846	meaningless	NGF	ANGF17.wav	72	36	0	18	meaningless	M
8	HG	122.2	masculin	10Y	non	1	6679	meaningless	PT	APTF3.wav	72	36	0	18	meaningless	M
8	HG	122.2	masculin	10Y	non	1	13917	meaningless	NGF	ANGF9.wav	72	36	0	18	meaningless	M
8	HG	122.2	masculin	10Y	non	0		meaningless	PA	BPAF8.wav	72	36	0	18	meaningless	M
8	HG	122.2	masculin	10Y	non	0		meaningless	NGF	ANGF10.wav	72	36	0	18	meaningless	M
8	HG	122.2	masculin	10Y	non	1	11954	meaningless	NGF	BNGF3.wav	72	36	0	18	meaningless	M
8	HG	122.2	masculin	10Y	non	1	10202	meaningless	NGF	ANGF2.wav	72	36	0	18	meaningless	M
8	HG	122.2	masculin	10Y	non	0		meaningless	NGF	ANGF5.wav	72	36	0	18	meaningless	M
8	HG	122.2	masculin	10Y	non	0		meaningless	NGF	ANGF9.wav	72	36	0	18	meaningless	M
8	HG	122.2	masculin	10Y	non	1	11090	meaningless	NGF	BNGF16.wav	72	36	0	18	meaningless	M
8	HG	122.2	masculin	10Y	non	1	11184	meaningless	NGF	BNGF18.wav	72	36	0	18	meaningless	M
8	HG	122.2	masculin	10Y	non	1	11541	meaningless	NGF	ANGF8.wav	72	36	0	18	meaningless	M
8	HG	122.2	masculin	10Y	non	1	7898	meaningless	PT	BPTF3.wav	72	36	0	18	meaningless	M
8	HG	122.2	masculin	10Y	non	0		meaningless	NGF	BNGF16.wav	72	36	0	18	meaningless	M
8	HG	122.2	masculin	10Y	non	0		meaningless	PA	BPAF6.wav	72	36	0	18	meaningless	M
8	HG	122.2	masculin	10Y	non	1	16049	meaningless	PA	BPAF5.wav	72	36	0	18	meaningless	M
8	HG	122.2	masculin	10Y	non	0		meaningless	PA	APAF4.wav	72	36	0	18	meaningless	M
8	HG	122.2	masculin	10Y	non	1	5345	meaningless	PA	BPAF1.wav	72	36	0	18	meaningless	M
8	HG	122.2	masculin	10Y	non	0		meaningless	PA	APAF2.wav	72	36	0	18	meaningless	M
8	HG	122.2	masculin	10Y	non	0		meaningless	NGF	ANGF8.wav	72	36	0	18	meaningless	M
8	HG	122.2	masculin	10Y	non	0		meaningless	NGF	BNGF14.wav	72	36	0	18	meaningless	M
8	HG	122.2	masculin	10Y	non	0		meaningless	PA	BPAF7.wav	72	36	0	18	meaningless	M
8	HG	122.2	masculin	10Y	non	1	9508	meaningless	NGF	BNGF15.wav	72	36	0	18	meaningless	M
8	HG	122.2	masculin	10Y	non	0		meaningless	PA	APAF7.wav	72	36	0	18	meaningless	M
8	HG	122.2	masculin	10Y	non	0		meaningless	NGF	BNGF8.wav	72	36	0	18	meaningless	M
8	HG	122.2	masculin	10Y	non	1	10976	meaningless	NGF	BNGF1.wav	72	36	0	18	meaningless	M
8	HG	122.2	masculin	10Y	non	1	8391	meaningless	PA	APAF2.wav	72	36	0	18	meaningless	M
8	HG	122.2	masculin	10Y	non	1	6642	meaningless	PT	BPTF4.wav	72	36	0	18	meaningless	M
8	HG	122.2	masculin	10Y	non	1	6829	meaningless	PT	APTF2.wav	72	36	0	18	meaningless	M
8	HG	122.2	masculin	10Y	non	0		meaningless	NGF	ANGF11.wav	72	36	0	18	meaningless	M
8	HG	122.2	masculin	10Y	non	0		meaningless	NGF	BNGF9.wav	72	36	0	18	meaningless	M
8	HG	122.2	masculin	10Y	non	0		meaningless	PA	APAF5.wav	72	36	0	18	meaningless	M
8	HG	122.2	masculin	10Y	non	0		meaningless	PA	BPAF9.wav	72	36	0	18	meaningless	M
8	HG	122.2	masculin	10Y	non	1	6748	meaningless	PT	BPTF6.wav	72	36	0	18	meaningless	M
8	HG	122.2	masculin	10Y	non	0		meaningless	NGF	BNGF4.wav	72	36	0	18	meaningless	M
8	HG	122.2	masculin	10Y	non	0		meaningless	NGF	BNGF10.wav	72	36	0	18	meaningless	M
8	HG	122.2	masculin	10Y	non	0		meaningless	NGF	ANGF15.wav	72	36	0	18	meaningless	M
8	HG	122.2	masculin	10Y	non	0		meaningless	NGF	BNGF7.wav	72	36	0	18	meaningless	M
8	HG	122.2	masculin	10Y	non	1	19098	meaningless	NGF	BNGF6.wav	72	36	0	18	meaningless	M
8	HG	122.2	masculin	10Y	non	0		meaningless	NGF	BNGF6.wav	72	36	0	18	meaningless	M
8	HG	122.2	masculin	10Y	non	1	9385	meaningless	NGF	BNGF5.wav	72	36	0	18	meaningless	M
8	HG	122.2	masculin	10Y	non	1	9573	meaningless	NGF	BNGF7.wav	72	36	0	18	meaningless	M
8	HG	122.2	masculin	10Y	non	0		meaningless	NGF	ANGF2.wav	72	36	0	18	meaningless	M
8	HG	122.2	masculin	10Y	non	1	6314	meaningless	PT	APTF7.wav	72	36	0	18	meaningless	M
8	HG	122.2	masculin	10Y	non	1	12172	meaningless	NGF	ANGF15.wav	72	36	0	18	meaningless	M
8	HG	122.2	masculin	10Y	non	1	11558	meaningless	NGF	ANGF11.wav	72	36	0	18	meaningless	M
8	HG	122.2	masculin	10Y	non	1	7072	meaningless	PT	BPTF5.wav	72	36	0	18	meaningless	M
8	HG	122.2	masculin	10Y	non	1	12688	meaningless	NGF	ANGF18.wav	72	36	0	18	meaningless	M
8	HG	122.2	masculin	10Y	non	1	11887	meaningless	NGF	ANGF4.wav	72	36	0	18	meaningless	M
8	HG	122.2	masculin	10Y	non	1	10028	meaningless	NGF	ANGF14.wav	72	36	0	18	meaningless	M
8	HG	122.2	masculin	10Y	non	0		meaningless	NGF	BNGF12.wav	72	36	0	18	meaningless	M
8	HG	122.2	masculin	10Y	non	0		meaningless	NGF	ANGF13.wav	72	36	0	18	meaningless	M
8	HG	122.2	masculin	10Y	non	1	7885	meaningless	PA	APAF8.wav	72	36	0	18	meaningless	M
8	HG	122.2	masculin	10Y	non	0		meaningless	PA	BPAF2.wav	72	36	0	18	meaningless	M
8	HG	122.2	masculin	10Y	non	1	9849	meaningless	NGF	BNGF4.wav	72	36	0	18	meaningless	M
8	HG	122.2	masculin	10Y	non	0		meaningless	NGF	BNGF15.wav	72	36	0	18	meaningless	M
8	HG	122.2	masculin	10Y	non	1	11001	meaningless	NGF	BNGF2.wav	72	36	0	18	meaningless	M
8	HG	122.2	masculin	10Y	non	1	11164	meaningless	NGF	BNGF11.wav	72	36	0	18	meaningless	M
8	HG	122.2	masculin	10Y	non	1	7040	meaningless	PT	BPTF1.wav	72	36	0	18	meaningless	M
8	HG	122.2	masculin	10Y	non	0		meaningless	NGF	ANGF7.wav	72	36	0	18	meaningless	M
8	HG	122.2	masculin	10Y	non	0		meaningless	NGF	BNGF2.wav	72	36	0	18	meaningless	M
8	HG	122.2	masculin	10Y	non	1	6757	meaningless	PA	BPAF6.wav	72	36	0	18	meaningless	M
8	HG	122.2	masculin	10Y	non	1	7460	meaningless	PT	BPTF2.wav	72	36	0	18	meaningless	M
8	HG	122.2	masculin	10Y	non	0		meaningless	PA	APAF6.wav	72	36	0	18	meaningless	M
8	HG	122.2	masculin	10Y	non	1	10071	meaningless	PT	APTF9.wav	72	36	0	18	meaningless	M
8	HG	122.2	masculin	10Y	non	0		meaningless	PA	BPAF5.wav	72	36	0	18	meaningless	M
8	HG	122.2	masculin	10Y	non	1	8886	meaningless	PA	APAF9.wav	72	36	0	18	meaningless	M
8	HG	122.2	masculin	10Y	non	1	12391	meaningless	NGF	BNGF14.wav	72	36	0	18	meaningless	M
8	HG	122.2	masculin	10Y	non	0		meaningless	NGF	ANGF12.wav	72	36	0	18	meaningless	M
8	HG	122.2	masculin	10Y	non	0		meaningless	NGF	ANGF14.wav	72	36	0	18	meaningless	M
8	HG	122.2	masculin	10Y	non	0		meaningless	PA	BPAF4.wav	72	36	0	18	meaningless	M
8	HG	122.2	masculin	10Y	non	1	12759	meaningless	NGF	ANGF5.wav	72	36	0	18	meaningless	M
8	HG	122.2	masculin	10Y	non	1	10928	meaningless	NGF	ANGF12.wav	72	36	0	18	meaningless	M
8	HG	122.2	masculin	10Y	non	0		meaningless	PA	BPAF3.wav	72	36	0	18	meaningless	M
Anais102	Anais	267.707	masculin	adults	non	non grammatical	5910		NGF	ANGF1.wav	36	18	0	18	meaningless	M
Anais102	Anais	267.707	masculin	adults	non	non grammatical	8942		NGF	ANGF5.wav	36	18	0	18	meaningless	M
Anais102	Anais	267.707	masculin	adults	non	grammatical	5569		PA	APAF8.wav	36	18	0	18	meaningless	M
Anais102	Anais	267.707	masculin	adults	non	grammatical	7002		PT	APTF3.wav	36	18	0	18	meaningless	M
Anais102	Anais	267.707	masculin	adults	non	grammatical	10559		PA	APAF5.wav	36	18	0	18	meaningless	M
Anais102	Anais	267.707	masculin	adults	non	non grammatical	6601		NGF	ANGF9.wav	36	18	0	18	meaningless	M
Anais102	Anais	267.707	masculin	adults	non	grammatical	11706		PA	APAF6.wav	36	18	0	18	meaningless	M
Anais102	Anais	267.707	masculin	adults	non	grammatical	6932		PT	APTF5.wav	36	18	0	18	meaningless	M
Anais102	Anais	267.707	masculin	adults	non	non grammatical	6408		NGF	ANGF15.wav	36	18	0	18	meaningless	M
Anais102	Anais	267.707	masculin	adults	non	non grammatical	5602		NGF	ANGF14.wav	36	18	0	18	meaningless	M
Anais102	Anais	267.707	masculin	adults	non	non grammatical	5866		NGF	ANGF3.wav	36	18	0	18	meaningless	M
Anais102	Anais	267.707	masculin	adults	non	grammatical	6102		PA	APAF3.wav	36	18	0	18	meaningless	M
Anais102	Anais	267.707	masculin	adults	non	non grammatical	5695		NGF	ANGF7.wav	36	18	0	18	meaningless	M
Anais102	Anais	267.707	masculin	adults	non	non grammatical	5951		NGF	ANGF11.wav	36	18	0	18	meaningless	M
Anais102	Anais	267.707	masculin	adults	non	grammatical	5567		PT	APTF4.wav	36	18	0	18	meaningless	M
Anais102	Anais	267.707	masculin	adults	non	grammatical	7340		PA	APAF9.wav	36	18	0	18	meaningless	M
Anais102	Anais	267.707	masculin	adults	non	grammatical	5111		PT	APTF1.wav	36	18	0	18	meaningless	M
Anais102	Anais	267.707	masculin	adults	non	grammatical	7823		PA	APAF4.wav	36	18	0	18	meaningless	M
Anais102	Anais	267.707	masculin	adults	non	non grammatical	5341		NGF	ANGF12.wav	36	18	0	18	meaningless	M
Anais102	Anais	267.707	masculin	adults	non	non grammatical	7217		NGF	ANGF18.wav	36	18	0	18	meaningless	M
Anais102	Anais	267.707	masculin	adults	non	grammatical	6709		PT	APTF8.wav	36	18	0	18	meaningless	M
Anais102	Anais	267.707	masculin	adults	non	grammatical	6070		PT	APTF9.wav	36	18	0	18	meaningless	M
Anais102	Anais	267.707	masculin	adults	non	non grammatical	4970		NGF	ANGF6.wav	36	18	0	18	meaningless	M
Anais102	Anais	267.707	masculin	adults	non	non grammatical	5922		NGF	ANGF17.wav	36	18	0	18	meaningless	M
Anais102	Anais	267.707	masculin	adults	non	grammatical	6467		PT	APTF2.wav	36	18	0	18	meaningless	M
Anais102	Anais	267.707	masculin	adults	non	non grammatical	5459		NGF	ANGF16.wav	36	18	0	18	meaningless	M
Anais102	Anais	267.707	masculin	adults	non	non grammatical	6242		NGF	ANGF4.wav	36	18	0	18	meaningless	M
Anais102	Anais	267.707	masculin	adults	non	grammatical	5280		PA	APAF7.wav	36	18	0	18	meaningless	M
Anais102	Anais	267.707	masculin	adults	non	non grammatical	5971		NGF	ANGF10.wav	36	18	0	18	meaningless	M
Anais102	Anais	267.707	masculin	adults	non	non grammatical	5740		PA	APAF1.wav	36	18	0	18	meaningless	M
Anais102	Anais	267.707	masculin	adults	non	non grammatical	5139		NGF	ANGF8.wav	36	18	0	18	meaningless	M
Anais102	Anais	267.707	masculin	adults	non	grammatical	5521		PT	APTF7.wav	36	18	0	18	meaningless	M
Anais102	Anais	267.707	masculin	adults	non	grammatical	6089		PA	APAF2.wav	36	18	0	18	meaningless	M
Anais102	Anais	267.707	masculin	adults	non	grammatical	6046		PT	APTF6.wav	36	18	0	18	meaningless	M
Anais102	Anais	267.707	masculin	adults	non	non grammatical	4905		NGF	ANGF2.wav	36	18	0	18	meaningless	M
Anais102	Anais	267.707	masculin	adults	non	non grammatical	5356		NGF	ANGF13.wav	36	18	0	18	meaningless	M
Anais102	Anais	267.707	masculin	adults	non	grammatical	5315		PA	BPAF7.wav	36	18	0	18	meaningless	M
Anais102	Anais	267.707	masculin	adults	non	grammatical	5958		PA	BPAF8.wav	36	18	0	18	meaningless	M
Anais102	Anais	267.707	masculin	adults	non	grammatical	4749		PT	BPTF9.wav	36	18	0	18	meaningless	M
Anais102	Anais	267.707	masculin	adults	non	non grammatical	4501		NGF	BNGF12.wav	36	18	0	18	meaningless	M
Anais102	Anais	267.707	masculin	adults	non	grammatical	5041		PT	BPTF6.wav	36	18	0	18	meaningless	M
Anais102	Anais	267.707	masculin	adults	non	grammatical	6260		PA	BPAF6.wav	36	18	0	18	meaningless	M
Anais102	Anais	267.707	masculin	adults	non	non grammatical	4913		NGF	BNGF7.wav	36	18	0	18	meaningless	M
Anais102	Anais	267.707	masculin	adults	non	grammatical	5101		PT	BPTF4.wav	36	18	0	18	meaningless	M
Anais102	Anais	267.707	masculin	adults	non	grammatical	5208		PA	BPAF4.wav	36	18	0	18	meaningless	M
Anais102	Anais	267.707	masculin	adults	non	non grammatical	6205		NGF	BNGF17.wav	36	18	0	18	meaningless	M
Anais102	Anais	267.707	masculin	adults	non	grammatical	6008		PA	BPAF9.wav	36	18	0	18	meaningless	M
Anais102	Anais	267.707	masculin	adults	non	grammatical	7506		PT	BPTF2.wav	36	18	0	18	meaningless	M
Anais102	Anais	267.707	masculin	adults	non	non grammatical	5292		NGF	BNGF8.wav	36	18	0	18	meaningless	M
Anais102	Anais	267.707	masculin	adults	non	grammatical	7085		PA	BPAF5.wav	36	18	0	18	meaningless	M
Anais102	Anais	267.707	masculin	adults	non	non grammatical	5917		NGF	BNGF18.wav	36	18	0	18	meaningless	M
Anais102	Anais	267.707	masculin	adults	non	grammatical	5889		PT	BPTF7.wav	36	18	0	18	meaningless	M
Anais102	Anais	267.707	masculin	adults	non	non grammatical	4965		NGF	BNGF5.wav	36	18	0	18	meaningless	M
Anais102	Anais	267.707	masculin	adults	non	non grammatical	7152		NGF	BNGF14.wav	36	18	0	18	meaningless	M
Anais102	Anais	267.707	masculin	adults	non	grammatical	4478		PA	BPAF1.wav	36	18	0	18	meaningless	M
Anais102	Anais	267.707	masculin	adults	non	non grammatical	5265		NGF	BNGF11.wav	36	18	0	18	meaningless	M
Anais102	Anais	267.707	masculin	adults	non	non grammatical	5651		NGF	BNGF2.wav	36	18	0	18	meaningless	M
Anais102	Anais	267.707	masculin	adults	non	non grammatical	8598		NGF	BNGF16.wav	36	18	0	18	meaningless	M
Anais102	Anais	267.707	masculin	adults	non	non grammatical	6830		NGF	BNGF3.wav	36	18	0	18	meaningless	M
Anais102	Anais	267.707	masculin	adults	non	non grammatical	5116		NGF	BNGF4.wav	36	18	0	18	meaningless	M
Anais102	Anais	267.707	masculin	adults	non	grammatical	5776		PT	BPTF1.wav	36	18	0	18	meaningless	M
Anais102	Anais	267.707	masculin	adults	non	grammatical	5333		PA	BPAF3.wav	36	18	0	18	meaningless	M
Anais102	Anais	267.707	masculin	adults	non	grammatical	5336		PT	BPTF3.wav	36	18	0	18	meaningless	M
Anais102	Anais	267.707	masculin	adults	non	non grammatical	5067		NGF	BNGF15.wav	36	18	0	18	meaningless	M
Anais102	Anais	267.707	masculin	adults	non	non grammatical	8231		NGF	BNGF6.wav	36	18	0	18	meaningless	M
Anais102	Anais	267.707	masculin	adults	non	non grammatical	5791		NGF	BNGF1.wav	36	18	0	18	meaningless	M
Anais102	Anais	267.707	masculin	adults	non	non grammatical	5859		NGF	BNGF10.wav	36	18	0	18	meaningless	M
Anais102	Anais	267.707	masculin	adults	non	grammatical	6360		PT	BPTF5.wav	36	18	0	18	meaningless	M
Anais102	Anais	267.707	masculin	adults	non	grammatical	4584		PT	BPTF8.wav	36	18	0	18	meaningless	M
Anais102	Anais	267.707	masculin	adults	non	grammatical	6876		PA	BPAF2.wav	36	18	0	18	meaningless	M
Anais102	Anais	267.707	masculin	adults	non	non grammatical	5967		NGF	BNGF9.wav	36	18	0	18	meaningless	M
Anais102	Anais	267.707	masculin	adults	non	non grammatical	7284		NGF	BNGF13.wav	36	18	0	18	meaningless	M
Anais104	Anais	260.365	féminin	adults	non	non grammatical	5332		NGF	BNGF11.wav	36	18	0	18	meaningless	F
Anais104	Anais	260.365	féminin	adults	non	non grammatical	7862		PA	BPAF9.wav	36	18	0	18	meaningless	F
Anais104	Anais	260.365	féminin	adults	non	non grammatical	5910		NGF	BNGF14.wav	36	18	0	18	meaningless	F
Anais104	Anais	260.365	féminin	adults	non	grammatical	5368		PT	BPTF3.wav	36	18	0	18	meaningless	F
Anais104	Anais	260.365	féminin	adults	non	grammatical	4799		PT	BPTF9.wav	36	18	0	18	meaningless	F
Anais104	Anais	260.365	féminin	adults	non	non grammatical	4818		NGF	BNGF7.wav	36	18	0	18	meaningless	F
Anais104	Anais	260.365	féminin	adults	non	non grammatical	5195		NGF	BNGF15.wav	36	18	0	18	meaningless	F
Anais104	Anais	260.365	féminin	adults	non	grammatical	4872		PT	BPTF4.wav	36	18	0	18	meaningless	F
Anais104	Anais	260.365	féminin	adults	non	grammatical	5476		PA	BPAF7.wav	36	18	0	18	meaningless	F
Anais104	Anais	260.365	féminin	adults	non	non grammatical	6769		PA	BPAF8.wav	36	18	0	18	meaningless	F
Anais104	Anais	260.365	féminin	adults	non	grammatical	8379		PA	BPAF6.wav	36	18	0	18	meaningless	F
Anais104	Anais	260.365	féminin	adults	non	non grammatical	5818		NGF	BNGF9.wav	36	18	0	18	meaningless	F
Anais104	Anais	260.365	féminin	adults	non	non grammatical	6009		NGF	BNGF16.wav	36	18	0	18	meaningless	F
Anais104	Anais	260.365	féminin	adults	non	non grammatical	4070		NGF	BNGF12.wav	36	18	0	18	meaningless	F
Anais104	Anais	260.365	féminin	adults	non	non grammatical	4873		NGF	BNGF13.wav	36	18	0	18	meaningless	F
Anais104	Anais	260.365	féminin	adults	non	grammatical	5700		PT	BPTF7.wav	36	18	0	18	meaningless	F
Anais104	Anais	260.365	féminin	adults	non	grammatical	6109		NGF	BNGF6.wav	36	18	0	18	meaningless	F
Anais104	Anais	260.365	féminin	adults	non	non grammatical	6720		PA	BPAF1.wav	36	18	0	18	meaningless	F
Anais104	Anais	260.365	féminin	adults	non	non grammatical	4113		NGF	BNGF5.wav	36	18	0	18	meaningless	F
Anais104	Anais	260.365	féminin	adults	non	non grammatical	6225		NGF	BNGF17.wav	36	18	0	18	meaningless	F
Anais104	Anais	260.365	féminin	adults	non	grammatical	6740		PA	BPAF3.wav	36	18	0	18	meaningless	F
Anais104	Anais	260.365	féminin	adults	non	grammatical	5627		PT	BPTF8.wav	36	18	0	18	meaningless	F
Anais104	Anais	260.365	féminin	adults	non	non grammatical	5150		NGF	BNGF1.wav	36	18	0	18	meaningless	F
Anais104	Anais	260.365	féminin	adults	non	non grammatical	3399		NGF	BNGF8.wav	36	18	0	18	meaningless	F
Anais104	Anais	260.365	féminin	adults	non	non grammatical	7212		PA	BPAF5.wav	36	18	0	18	meaningless	F
Anais104	Anais	260.365	féminin	adults	non	non grammatical	5920		NGF	BNGF10.wav	36	18	0	18	meaningless	F
Anais104	Anais	260.365	féminin	adults	non	grammatical	5192		PT	BPTF6.wav	36	18	0	18	meaningless	F
Anais104	Anais	260.365	féminin	adults	non	grammatical	6269		PT	BPTF2.wav	36	18	0	18	meaningless	F
Anais104	Anais	260.365	féminin	adults	non	non grammatical	5693		NGF	BNGF18.wav	36	18	0	18	meaningless	F
Anais104	Anais	260.365	féminin	adults	non	grammatical	6246		PT	BPTF5.wav	36	18	0	18	meaningless	F
Anais104	Anais	260.365	féminin	adults	non	non grammatical	9242		PA	BPAF2.wav	36	18	0	18	meaningless	F
Anais104	Anais	260.365	féminin	adults	non	non grammatical	7157		NGF	BNGF3.wav	36	18	0	18	meaningless	F
Anais104	Anais	260.365	féminin	adults	non	non grammatical	5202		PA	BPAF4.wav	36	18	0	18	meaningless	F
Anais104	Anais	260.365	féminin	adults	non	grammatical	7263		PT	BPTF1.wav	36	18	0	18	meaningless	F
Anais104	Anais	260.365	féminin	adults	non	non grammatical	2382		NGF	BNGF2.wav	36	18	0	18	meaningless	F
Anais104	Anais	260.365	féminin	adults	non	non grammatical	3580		NGF	BNGF4.wav	36	18	0	18	meaningless	F
Anais104	Anais	260.365	féminin	adults	non	non grammatical	5803		NGF	ANGF3.wav	36	18	0	18	meaningless	F
[truncated: 5,003 more rows]
